# Supplementary material for: Host transcriptional response to SARS‐CoV‐2 infection in COVID‐19 patients
Source: Clin Transl Med. 2021 Sep 21;11(9):e534. doi: 10.1002/ctm2.534 (PMC8453261; doi:10.1002/ctm2.534)
Supplement: Supplementary file 2 — Table S1 : Sample metadata. Table S2 : Differential expression analysis result from DESeq2 when COVID‐19 positive samples were compared with control. Table S3 : Biotype composition table for differentially expressed genes. Table S4 : GO enrichment table for the protein coding genes that were upregulated in COVID‐19 samples. Table S5 : KEGG enrichment table for the protein coding genes that were upregulated in COVID‐19 samples. Table S6 : List of genes identified from meta analysis of existing transcriptomic datasets for COVID‐19 samples. Table S7 : GO enrichment table for the protein coding genes that were downregulated in COVID‐19 samples. Table S8 : KEGG enrichment table for the protein coding genes that were downregulated in COVID‐19 samples. Table S9 : GO enrichment analysis of the differentially expressed protein‐coding genes nearest to differentially expressed lncRNAs. [file CTM2-11-e534-s001.xlsx]

## Sheet: Table S1
Table S1 : metadata for all the samples.
	COVID-19 negative samples
	COVID-19 positive samples
SampleID	Age	Gender	Severity	Condition	Total reads after QC (in milions)	Total reads aligned (in milions)	Uniquely aligned reads (in millions)
K970	14	M	NA	Negative	15.26	11.43	7.86
L47	13	M	NA	Negative	16.67	13.85	9.18
L72	10	M	NA	Negative	58.79	48.45	28.8
J002_S20	13	M	NA	Negative	32.31	26.7	24.4
J004_S19	70	F	NA	Negative	22.05	12.46	10.39
L1024	22	F	NA	Positive	95.99	92.93	77.24
L1062	36	M	NA	Positive	90.1	33.66	12.87
L1089	17	F	NA	Positive	85.59	81.71	52.06
L1090	30	M	NA	Positive	50.3	46.57	39.48
L1108	29	M	NA	Positive	42.36	38.57	33.96
L912	42	F	NA	Positive	106.51	103.39	32.61
CG11_S63	30	M	ICU	Positive	59.22	56.93	3.76
CG13_S64	80	F	ICU	Positive	45.08	43.1	6.37
CG15_S65	27	M	W	Positive	50.8	48.6	9.76
CG17_S66	58	M	W	Positive	54.29	52.04	19.52
CG18_S67	52	F	W	Positive	46.19	44.51	23.71
CG19_S68	28	F	W	Positive	44.46	42.53	22.98
CG1_S84	25	M	W	Positive	43.48	41.53	33.47
CG20_S69	21	F	W	Positive	87.27	85.34	2.64
CG21_S70	57	F	ICU	Positive	58.34	56.61	3.5
CG23_S71	32	M	ICU	Positive	55.32	53.71	28.03
CG24_S72	30	M	W	Positive	62.84	60.42	16.98
CG26_S86	56	M	W	Positive	72.88	67.38	4.7
CG28_S73	34	M	W	Positive	51.16	50.13	41.7
CG29_S74	50	M	ICU	Positive	68.18	66.67	3.26
CG31_S87	58	M	ICU	Positive	64.61	61.33	29.29
CG32_S88	27	M	W	Positive	57.39	55.53	27.88
CG34_S75	34	M	W	Positive	46.88	45.44	39.61
CG35_S76	25	M	W	Positive	74.85	73.03	8.02
CG36_S77	55	M	W	Positive	57.13	55.45	7.2
CG37_S78	34	F	W	Positive	54.61	52.87	10.6
CG38_S79	56	F	W	Positive	55.91	53.94	30.57
CG39_S80	60	M	W	Positive	63.95	62.02	3.22
CG3_S85	23	M	W	Positive	67.72	64.07	19.97
CG40_S81	38	M	W	Positive	65.51	63.67	17.68
CG41_S82	54	M	ICU	Positive	57.54	55.57	4.73
CG42_S89	31	M	W	Positive	55.28	51.73	31.23
CG43_S83	30	M	W	Positive	92.38	90.23	6.29
CG5_S60	22	M	W	Positive	48.14	46.44	1
CG8_S61	20	M	W	Positive	56.19	54.26	28.97
CG9_S62	39	M	W	Positive	51.37	49.38	25.83

## Sheet: Table S2
Table S2 : Differential expression analysis result from DESeq2 when COVID-19 positive samples were compared with control
	Significantly up-regulated protein-coding genes in COVID-19 patients sorted by log2FoldChange in descending order
	Significantly down-regulated protein-coding genes in COVID-19 patients sorted by log2FoldChange in ascending order
	Significantly up-regulated non protein-coding genes in COVID-19 patients sorted by log2FoldChange in descending order
	Significantly down-regulated non protein-coding genes in COVID-19 patients sorted by log2FoldChange in ascending order
Ensembl_ID	baseMean	log2FoldChange	lfcSE	stat	pvalue	padj	symbol	genename	gene_biotype	lincPediaID	genecode	entrez	summary
ENSG00000262814	4.39757	3.92961	1.07607	3.6518	0.000260407	0.00397965	MRPL12	mitochondrial ribosomal protein L12	protein_coding	NA	MRPL12	6182	NA
ENSG00000187608	241.506	3.36137	0.913868	3.67817	0.000234909	0.00373563	ISG15	ISG15 ubiquitin like modifier	protein_coding	NA	ISG15	9636	NA
ENSG00000178531	62.3302	3.14521	0.703647	4.46987	7.82679e-06	0.000429929	CTXN1	cortexin 1	protein_coding	NA	CTXN1	404217
ENSG00000126709	256.495	3.00865	0.790737	3.80487	0.00014188	0.00270603	IFI6	interferon alpha inducible protein 6	protein_coding	NA	IFI6	2537	This gene was first identified as one of the many genes induced by interferon. The encoded protein may play a critical role in the regulation of apoptosis. A minisatellite that consists of 26 repeats of a 12 nucleotide repeating element resembling the mammalian splice donor consensus sequence begins near the end of the second exon. Alternatively spliced transcript variants that encode different i…
ENSG00000113205	9.48505	2.96533	1.12383	2.63858	0.00832531	0.0364793	PCDHB3	protocadherin beta 3	protein_coding	NA	PCDHB3	56132	This gene is a member of the protocadherin beta gene cluster, one of three related gene clusters tandemly linked on chromosome five. The gene clusters demonstrate an unusual genomic organization similar to that of B-cell and T-cell receptor gene clusters. The beta cluster contains 16 genes and 3 pseudogenes, each encoding 6 extracellular cadherin domains and a cytoplasmic tail that deviates from …
ENSG00000119922	253.553	2.9207	0.898761	3.2497	0.00115528	0.010434	IFIT2	interferon induced protein with tetratricopeptide repeats 2	protein_coding	NA	IFIT2	3433
ENSG00000212124	6.77221	2.80156	1.11391	2.51506	0.0119013	0.0457024	TAS2R19	taste 2 receptor member 19	protein_coding	NA	TAS2R19	259294
ENSG00000242366	6.00813	2.70616	1.02692	2.63523	0.00840793	0.0367016	UGT1A8	UDP glucuronosyltransferase family 1 member A8	protein_coding	NA	UGT1A8	54576	NA
ENSG00000175602	13.7399	2.61713	0.739983	3.53674	0.000405096	0.00532916	CCDC85B	coiled-coil domain containing 85B	protein_coding	NA	CCDC85B	11007	NA
ENSG00000168040	32.2623	2.60442	0.447866	5.81517	6.05716e-09	5.87322e-06	FADD	Fas associated via death domain	protein_coding	NA	FADD	8772	NA
ENSG00000188396	51.2241	2.4193	0.663509	3.64622	0.000266128	0.00403861	TCTEX1D4	Tctex1 domain containing 4	protein_coding	NA	TCTEX1D4	343521
ENSG00000149021	512.754	2.31055	0.73639	3.13767	0.00170298	0.0134191	SCGB1A1	secretoglobin family 1A member 1	protein_coding	NA	SCGB1A1	7356	This gene encodes a member of the secretoglobin family of small secreted proteins. The encoded protein has been implicated in numerous functions including anti-inflammation, inhibition of phospholipase A2 and the sequestering of hydrophobic ligands. Defects in this gene are associated with a susceptibility to asthma. [provided by RefSeq, May 2010]
ENSG00000179344	245.438	2.27832	0.607946	3.74756	0.000178562	0.0031495	HLA-DQB1	major histocompatibility complex, class II, DQ beta 1	protein_coding	NA	HLA-DQB1	3119	NA
ENSG00000132530	262.495	2.26364	0.543897	4.16189	3.15624e-05	0.00103671	XAF1	XIAP associated factor 1	protein_coding	NA	XAF1	54739	This gene encodes a protein which binds to and counteracts the inhibitory effect of a member of the IAP (inhibitor of apoptosis) protein family. IAP proteins bind to and inhibit caspases which are activated during apoptosis. The proportion of IAPs and proteins which interfere with their activity, such as the encoded protein, affect the progress of the apoptosis signaling pathway. Multiple transcr…
ENSG00000119917	301.115	2.23173	0.842244	2.64975	0.00805522	0.0357296	IFIT3	interferon induced protein with tetratricopeptide repeats 3	protein_coding	NA	IFIT3	3437
ENSG00000108961	14.691	2.221	0.68471	3.24371	0.00117985	0.0105773	RANGRF	RAN guanine nucleotide release factor	protein_coding	NA	RANGRF	29098	This gene encodes a protein that has been shown to function as a guanine nucleotide release factor in mouse and to regulate the expression and function of the Nav1.5 cardiac sodium channel in human. Alternative splicing results in multiple transcript variants. [provided by RefSeq, Apr 2010]
ENSG00000134326	104.709	1.9791	0.686545	2.8827	0.00394288	0.0227176	CMPK2	cytidine/uridine monophosphate kinase 2	protein_coding	NA	CMPK2	129607	This gene encodes one of the enzymes in the nucleotide synthesis salvage pathway that may participate in terminal differentiation of monocytic cells. Multiple transcript variants encoding different isoforms have been found for this gene. [provided by RefSeq, Feb 2012]
ENSG00000102931	67.0037	1.97219	0.435275	4.53091	5.873e-06	0.000353589	ARL2BP	ADP ribosylation factor like GTPase 2 binding protein	protein_coding	NA	ARL2BP	23568	ADP-ribosylation factor (ARF)-like proteins (ARLs) comprise a functionally distinct group of the ARF family of RAS-related GTPases. The protein encoded by this gene binds to ARL2.GTP with high affinity but does not interact with ARL2.GDP, activated ARF, or RHO proteins. The lack of detectable membrane association of this protein or ARL2 upon activation of ARL2 is suggestive of actions distinct fr…
ENSG00000159231	16.3403	1.95758	0.680781	2.87549	0.00403404	0.0230483	CBR3	carbonyl reductase 3	protein_coding	NA	CBR3	874	NA
ENSG00000188290	12.9456	1.93107	0.770032	2.50778	0.0121493	0.0463075	HES4	hes family bHLH transcription factor 4	protein_coding	NA	HES4	57801
ENSG00000157601	774.713	1.88549	0.605316	3.11489	0.00184014	0.0141312	MX1	MX dynamin like GTPase 1	protein_coding	NA	MX1	4599	NA
ENSG00000184260	92.6809	1.88088	0.431645	4.35748	1.31569e-05	0.000591915	HIST2H2AC	histone cluster 2 H2A family member c	protein_coding	NA	H2AC20	8338	NA
ENSG00000101265	244.091	1.87998	0.706764	2.65998	0.00781456	0.0351195	RASSF2	Ras association domain family member 2	protein_coding	NA	RASSF2	9770	This gene encodes a protein that contains a Ras association domain. Similar to its cattle and sheep counterparts, this gene is located near the prion gene. Two alternatively spliced transcripts encoding the same isoform have been reported. [provided by RefSeq, Jul 2008]
ENSG00000136305	32.2673	1.85822	0.406661	4.56946	4.88988e-06	0.000317765	CIDEB	cell death inducing DFFA like effector b	protein_coding	NA	CIDEB	27141
ENSG00000179144	47.5671	1.85566	0.668625	2.77534	0.00551437	0.0283055	GIMAP7	GTPase, IMAP family member 7	protein_coding	NA	GIMAP7	168537	This gene encodes a protein belonging to the GTP-binding superfamily and to the immuno-associated nucleotide (IAN) subfamily of nucleotide-binding proteins. In humans, the IAN subfamily genes are located in a cluster at 7q36.1. [provided by RefSeq, Jul 2008]
ENSG00000155629	233.795	1.82227	0.587333	3.10262	0.00191818	0.0145068	PIK3AP1	phosphoinositide-3-kinase adaptor protein 1	protein_coding	NA	PIK3AP1	118788
ENSG00000134321	154.53	1.82175	0.704809	2.58475	0.00974502	0.0403217	RSAD2	radical S-adenosyl methionine domain containing 2	protein_coding	NA	RSAD2	91543	The protein encoded by this gene is an interferon-inducible antiviral protein that belongs to the S-adenosyl-L-methionine (SAM) superfamily of enzymes. The protein plays a role in cellular antiviral response and innate immune signaling. Antiviral effects result from inhibition of viral RNA replication, interference in the secretory pathway, binding to viral proteins and dysregulation of cellular …
ENSG00000185862	58.2097	1.82056	0.681407	2.67177	0.0075453	0.0344417	EVI2B	ecotropic viral integration site 2B	protein_coding	NA	EVI2B	2124
ENSG00000136167	811.362	1.79278	0.650853	2.75451	0.00587802	0.029527	LCP1	lymphocyte cytosolic protein 1	protein_coding	NA	LCP1	3936	Plastins are a family of actin-binding proteins that are conserved throughout eukaryote evolution and expressed in most tissues of higher eukaryotes. In humans, two ubiquitous plastin isoforms (L and T) have been identified. Plastin 1 (otherwise known as Fimbrin) is a third distinct plastin isoform which is specifically expressed at high levels in the small intestine. The L isoform is expressed o…
ENSG00000286190	17.8495	1.77781	0.60446	2.94115	0.00326993	0.0202154	LOC728392	uncharacterized LOC728392	protein_coding	NA	AC055839.2	728392
ENSG00000198502	201.668	1.71759	0.689084	2.49257	0.0126824	0.0475588	HLA-DRB5	major histocompatibility complex, class II, DR beta 5	protein_coding	NA	HLA-DRB5	3127	NA
ENSG00000257057	37.9412	1.71477	0.559379	3.06548	0.00217317	0.0156882	C11orf97	chromosome 11 open reading frame 97	protein_coding	NA	C11orf97	643037
ENSG00000160932	330.389	1.70168	0.49908	3.40964	0.000650485	0.00718673	LY6E	lymphocyte antigen 6 family member E	protein_coding	NA	LY6E	4061
ENSG00000250722	133.327	1.67665	0.417969	4.01142	6.03544e-05	0.00160217	SELENOP	selenoprotein P	protein_coding	NA	SELENOP	6414	NA
ENSG00000170542	89.7809	1.65211	0.591805	2.79164	0.00524411	0.0274194	SERPINB9	serpin family B member 9	protein_coding	NA	SERPINB9	5272	NA
ENSG00000058453	1089.72	1.6398	0.551448	2.97362	0.00294305	0.0188689	CROCC	ciliary rootlet coiled-coil, rootletin	protein_coding	NA	CROCC	9696
ENSG00000177409	262.448	1.62912	0.437151	3.72667	0.000194023	0.00332912	SAMD9L	sterile alpha motif domain containing 9 like	protein_coding	NA	SAMD9L	219285	NA
ENSG00000162040	16.7799	1.62048	0.643929	2.51655	0.011851	0.0455997	HS3ST6	heparan sulfate-glucosamine 3-sulfotransferase 6	protein_coding	NA	HS3ST6	64711
ENSG00000081237	334.21	1.61668	0.573045	2.82121	0.00478424	0.0257531	PTPRC	protein tyrosine phosphatase receptor type C	protein_coding	NA	PTPRC	5788	The protein encoded by this gene is a member of the protein tyrosine phosphatase (PTP) family. PTPs are known to be signaling molecules that regulate a variety of cellular processes including cell growth, differentiation, mitosis, and oncogenic transformation. This PTP contains an extracellular domain, a single transmembrane segment and two tandem intracytoplasmic catalytic domains, and thus is c…
ENSG00000204392	29.2558	1.60817	0.515236	3.12123	0.00180096	0.0139525	LSM2	LSM2 homolog, U6 small nuclear RNA and mRNA degradation associated	protein_coding	NA	LSM2	57819	NA
ENSG00000168918	219.194	1.58619	0.590412	2.68659	0.00721859	0.0334267	INPP5D	inositol polyphosphate-5-phosphatase D	protein_coding	NA	INPP5D	3635	NA
ENSG00000165512	35.554	1.5814	0.487813	3.2418	0.00118775	0.0106327	ZNF22	zinc finger protein 22	protein_coding	NA	ZNF22	7570
ENSG00000120055	49.4406	1.57777	0.57428	2.74739	0.00600718	0.0298584	C10orf95	chromosome 10 open reading frame 95	protein_coding	NA	C10orf95	79946
ENSG00000101445	247.226	1.57632	0.625579	2.51978	0.0117429	0.0453837	PPP1R16B	protein phosphatase 1 regulatory subunit 16B	protein_coding	NA	PPP1R16B	26051	The protein encoded by this gene is membrane-associated and contains five ankyrin repeats, a protein phosphatase-1-interacting domain, and a carboxy-terminal CAAX box domain. Synthesis of the encoded protein is inhibited by transforming growth factor beta-1. The protein may bind to the membrane through its CAAX box domain and may act as a signaling molecule through interaction with protein phosph…
ENSG00000115268	365.171	1.56449	0.427479	3.65981	0.000252407	0.00389818	RPS15	ribosomal protein S15	protein_coding	NA	RPS15	6209	Ribosomes, the organelles that catalyze protein synthesis, consist of a small 40S subunit and a large 60S subunit. Together these subunits are composed of 4 RNA species and approximately 80 structurally distinct proteins. This gene encodes a ribosomal protein that is a component of the 40S subunit. The protein belongs to the S19P family of ribosomal proteins. It is located in the cytoplasm. This …
ENSG00000188321	23.3135	1.55684	0.452062	3.44387	0.000573445	0.00665085	ZNF559	zinc finger protein 559	protein_coding	NA	ZNF559	84527
ENSG00000186710	247.969	1.54395	0.443157	3.48397	0.000494032	0.00604352	CFAP73	cilia and flagella associated protein 73	protein_coding	NA	CFAP73	387885
ENSG00000182768	38.5556	1.54082	0.393027	3.92038	8.84081e-05	0.00199825	NGRN	neugrin, neurite outgrowth associated	protein_coding	NA	NGRN	51335
ENSG00000128951	48.0546	1.52441	0.412382	3.69659	0.000218515	0.00356256	DUT	deoxyuridine triphosphatase	protein_coding	NA	DUT	1854	This gene encodes an essential enzyme of nucleotide metabolism. The encoded protein forms a ubiquitous, homotetrameric enzyme that hydrolyzes dUTP to dUMP and pyrophosphate. This reaction serves two cellular purposes: providing a precursor (dUMP) for the synthesis of thymine nucleotides needed for DNA replication, and limiting intracellular pools of dUTP. Elevated levels of dUTP lead to increased…
ENSG00000167642	148.141	1.51906	0.374809	4.05288	5.05898e-05	0.00143387	SPINT2	serine peptidase inhibitor, Kunitz type 2	protein_coding	NA	SPINT2	10653	NA
ENSG00000108679	289.896	1.51784	0.449966	3.37324	0.000742878	0.00784373	LGALS3BP	galectin 3 binding protein	protein_coding	NA	LGALS3BP	3959	The galectins are a family of beta-galactoside-binding proteins implicated in modulating cell-cell and cell-matrix interactions. LGALS3BP has been found elevated in the serum of patients with cancer and in those infected by the human immunodeficiency virus (HIV). It appears to be implicated in immune response associated with natural killer (NK) and lymphokine-activated killer (LAK) cell cytotoxic…
ENSG00000089127	220.835	1.51637	0.513182	2.95484	0.00312826	0.0196161	OAS1	2'-5'-oligoadenylate synthetase 1	protein_coding	NA	OAS1	4938	This gene is induced by interferons and encodes a protein that synthesizes 2',5'-oligoadenylates (2-5As). This protein activates latent RNase L, which results in viral RNA degradation and the inhibition of viral replication. Alternative splicing results in multiple transcript variants with different enzymatic activities. Polymorphisms in this gene have been associated with susceptibility to viral…
ENSG00000111679	228.009	1.49802	0.546829	2.73946	0.00615396	0.0303302	PTPN6	protein tyrosine phosphatase non-receptor type 6	protein_coding	NA	PTPN6	5777	The protein encoded by this gene is a member of the protein tyrosine phosphatase (PTP) family. PTPs are known to be signaling molecules that regulate a variety of cellular processes including cell growth, differentiation, mitotic cycle, and oncogenic transformation. N-terminal part of this PTP contains two tandem Src homolog (SH2) domains, which act as protein phospho-tyrosine binding domains, an…
ENSG00000205413	272.021	1.49595	0.364972	4.09881	4.15283e-05	0.00124301	SAMD9	sterile alpha motif domain containing 9	protein_coding	NA	SAMD9	54809	NA
ENSG00000132274	411.835	1.49535	0.395446	3.78143	0.000155931	0.00287197	TRIM22	tripartite motif containing 22	protein_coding	NA	TRIM22	10346	The protein encoded by this gene is a member of the tripartite motif (TRIM) family. The TRIM motif includes three zinc-binding domains, a RING, a B-box type 1 and a B-box type 2, and a coiled-coil region. This protein localizes to the cytoplasm and its expression is induced by interferon. The protein down-regulates transcription from the HIV-1 LTR promoter region, suggesting that function of this…
ENSG00000257108	55.8219	1.49377	0.537248	2.78041	0.00542911	0.0280336	NHLRC4	NHL repeat containing 4	protein_coding	NA	NHLRC4	283948
ENSG00000184897	52.2014	1.48965	0.37485	3.97398	7.06815e-05	0.0017659	H1FX	H1 histone family member X	protein_coding	NA	H1-10	8971	NA
ENSG00000105519	1265.15	1.48212	0.46797	3.16713	0.00153951	0.0125442	CAPS	calcyphosine	protein_coding	NA	CAPS	828	This gene encodes a calcium-binding protein, which may play a role in the regulation of ion transport. A similar protein was first described as a potentially important regulatory protein in the dog thyroid and was termed as R2D5 antigen in rabbit. Alternative splicing of this gene generates two transcript variants. [provided by RefSeq, Jul 2008]
ENSG00000250479	32.194	1.47098	0.40858	3.60022	0.000317943	0.00455302	CHCHD10	coiled-coil-helix-coiled-coil-helix domain containing 10	protein_coding	NA	CHCHD10	400916	NA
ENSG00000135899	192.437	1.46564	0.50252	2.91657	0.00353903	0.0211997	SP110	SP110 nuclear body protein	protein_coding	NA	SP110	3431	The nuclear body is a multiprotein complex that may have a role in the regulation of gene transcription. This gene is a member of the SP100/SP140 family of nuclear body proteins and encodes a leukocyte-specific nuclear body component. The protein can function as an activator of gene transcription and may serve as a nuclear hormone receptor coactivator. In addition, it has been suggested that the …
ENSG00000206503	1142.31	1.46052	0.290485	5.02785	4.96021e-07	7.64245e-05	HLA-A	major histocompatibility complex, class I, A	protein_coding	NA	HLA-A	3105	NA
ENSG00000177989	173.794	1.45249	0.448728	3.2369	0.00120837	0.0107416	ODF3B	outer dense fiber of sperm tails 3B	protein_coding	NA	ODF3B	440836
ENSG00000167646	102.837	1.42756	0.418934	3.4076	0.00065538	0.00721852	DNAAF3	dynein axonemal assembly factor 3	protein_coding	NA	DNAAF3	352909	NA
ENSG00000135185	34.6473	1.4262	0.494373	2.88486	0.00391588	0.0226329	TMEM243	transmembrane protein 243	protein_coding	NA	TMEM243	79161
ENSG00000272325	163.77	1.41767	0.439068	3.22882	0.00124303	0.0109309	NUDT3	nudix hydrolase 3	protein_coding	NA	NUDT3	11165	NA
ENSG00000107201	123.762	1.41682	0.440087	3.21942	0.00128451	0.0111546	DDX58	DExD/H-box helicase 58	protein_coding	NA	DDX58	23586	DEAD box proteins, characterized by the conserved motif Asp-Glu-Ala-Asp (DEAD), are putative RNA helicases which are implicated in a number of cellular processes involving RNA binding and alteration of RNA secondary structure. This gene encodes a protein containing RNA helicase-DEAD box protein motifs and a caspase recruitment domain (CARD). It is involved in viral double-stranded (ds) RNA recogn…
ENSG00000115267	124.717	1.40859	0.505985	2.78385	0.00537172	0.027838	IFIH1	interferon induced with helicase C domain 1	protein_coding	NA	IFIH1	64135	IFIH1 encodes MDA5 which is an intracellular sensor of viral RNA that triggers the innate immune response. Sensing RNA length and secondary structure, MDA5 binds dsRNA oligonucleotides with a modified DExD/H-box helicase core and a C-terminal domain, thus leading to a proinflammatory response that includes interferons. It has been shown that Coronaviruses (CoVs) as well as various other virus fam…
ENSG00000196118	80.5167	1.39877	0.495315	2.824	0.00474284	0.0256164	CCDC189	coiled-coil domain containing 189	protein_coding	NA	CCDC189	90835
ENSG00000142875	133.599	1.39708	0.481974	2.89867	0.00374747	0.0220504	PRKACB	protein kinase cAMP-activated catalytic subunit beta	protein_coding	NA	PRKACB	5567	The protein encoded by this gene is a member of the serine/threonine protein kinase family. The encoded protein is a catalytic subunit of cAMP (cyclic AMP)-dependent protein kinase, which mediates signalling though cAMP. cAMP signaling is important to a number of processes, including cell proliferaton and differentiation. Multiple alternatively spliced transcript variants encoding distinct isofor…
ENSG00000223865	664.994	1.3814	0.525848	2.62699	0.0086144	0.0372455	HLA-DPB1	major histocompatibility complex, class II, DP beta 1	protein_coding	NA	HLA-DPB1	3115	NA
ENSG00000135905	191.828	1.37291	0.496569	2.7648	0.00569581	0.0289178	DOCK10	dedicator of cytokinesis 10	protein_coding	NA	DOCK10	55619	This gene encodes a member of the dedicator of cytokinesis protein family. Members of this family are guanosine nucleotide exchange factors for Rho GTPases and defined by the presence of conserved DOCK-homology regions. The encoded protein belongs to the D (or Zizimin) subfamily of DOCK proteins, which also contain an N-terminal pleckstrin homology domain. Alternatively spliced transcript variant…
ENSG00000167526	970.861	1.37098	0.400055	3.42699	0.00061031	0.00690223	RPL13	ribosomal protein L13	protein_coding	NA	RPL13	6137	NA
ENSG00000104529	412.771	1.36921	0.313105	4.37301	1.22544e-05	0.000567245	EEF1D	eukaryotic translation elongation factor 1 delta	protein_coding	NA	EEF1D	1936	This gene encodes a subunit of the elongation factor-1 complex, which is responsible for the enzymatic delivery of aminoacyl tRNAs to the ribosome. This subunit, delta, functions as guanine nucleotide exchange factor. It is reported that following HIV-1 infection, this subunit interacts with HIV-1 Tat. This interaction results in repression of translation of host cell proteins and enhanced transl…
ENSG00000108518	479.678	1.36702	0.439691	3.10905	0.0018769	0.014306	PFN1	profilin 1	protein_coding	NA	PFN1	5216	This gene encodes a member of the profilin family of small actin-binding proteins. The encoded protein plays an important role in actin dynamics by regulating actin polymerization in response to extracellular signals. Deletion of this gene is associated with Miller-Dieker syndrome, and the encoded protein may also play a role in Huntington disease. Multiple pseudogenes of this gene are located on…
ENSG00000089289	88.8164	1.35648	0.290668	4.66678	3.05954e-06	0.000235348	IGBP1	immunoglobulin binding protein 1	protein_coding	NA	IGBP1	3476	The proliferation and differentiation of B cells is dependent upon a B-cell antigen receptor (BCR) complex. Binding of antigens to specific B-cell receptors results in a tyrosine phosphorylation reaction through the BCR complex and leads to multiple signal transduction pathways. [provided by RefSeq, Jul 2008]
ENSG00000110536	10.1029	1.35434	0.506102	2.67603	0.00744998	0.0341505	PTPMT1	protein tyrosine phosphatase mitochondrial 1	protein_coding	NA	PTPMT1	114971
ENSG00000140280	29.577	1.35035	0.433748	3.11322	0.00185058	0.0141848	LYSMD2	LysM domain containing 2	protein_coding	NA	LYSMD2	256586
ENSG00000120802	194.776	1.34626	0.348543	3.86255	0.00011221	0.0023385	TMPO	thymopoietin	protein_coding	NA	TMPO	7112	Through alternative splicing, this gene encodes several distinct LEM domain containing protein isoforms. LEM domain proteins include inner nuclear membrane and intranuclear proteins, and are involved in a variety of cellular functions including gene expression, chromatin organization, and replication and cell cycle control. The encoded alpha isoform is broadly diffuse in the nucleus and contains …
ENSG00000173013	74.1347	1.34438	0.443669	3.03013	0.00244448	0.0167946	CCDC96	coiled-coil domain containing 96	protein_coding	NA	CCDC96	257236
ENSG00000002330	52.1283	1.34377	0.420828	3.19316	0.00140725	0.0118274	BAD	BCL2 associated agonist of cell death	protein_coding	NA	BAD	572	The protein encoded by this gene is a member of the BCL-2 family. BCL-2 family members are known to be regulators of programmed cell death. This protein positively regulates cell apoptosis by forming heterodimers with BCL-xL (B-cell lymphoma-extra large) and BCL-2, and reversing their death repressor activity. Proapoptotic activity of this protein is regulated through its phosphorylation. Protein…
ENSG00000102871	58.4054	1.33662	0.283123	4.72097	2.34728e-06	0.000199281	TRADD	TNFRSF1A associated via death domain	protein_coding	NA	TRADD	8717	The protein encoded by this gene is a death domain containing adaptor molecule that interacts with TNFRSF1A/TNFR1 and mediates programmed cell death signaling and NF-kappaB activation. This protein binds adaptor protein TRAF2, reduces the recruitment of inhibitor-of-apoptosis proteins (IAPs) by TRAF2, and thus suppresses TRAF2 mediated apoptosis. This protein can also interact with receptor TNFRS…
ENSG00000159110	39.2243	1.33395	0.505143	2.64073	0.00827271	0.0363521	IFNAR2	interferon alpha and beta receptor subunit 2	protein_coding	NA	IFNAR2	3455	NA
ENSG00000197385	24.1208	1.33298	0.429296	3.10503	0.00190259	0.0144415	ZNF860	zinc finger protein 860	protein_coding	NA	ZNF860	344787
ENSG00000131116	65.9673	1.31857	0.359004	3.67286	0.000239851	0.00376707	ZNF428	zinc finger protein 428	protein_coding	NA	ZNF428	126299
ENSG00000168394	209.753	1.31499	0.415774	3.16275	0.00156287	0.0126673	TAP1	transporter 1, ATP binding cassette subfamily B member	protein_coding	NA	TAP1	6890	NA
ENSG00000139826	36.0786	1.3137	0.436412	3.01022	0.00261058	0.0174858	ABHD13	abhydrolase domain containing 13	protein_coding	NA	ABHD13	84945
ENSG00000125458	29.9547	1.30951	0.364788	3.58977	0.000330964	0.00466962	NT5C	5', 3'-nucleotidase, cytosolic	protein_coding	NA	NT5C	30833	This gene encodes a nucleotidase that catalyzes the dephosphorylation of the 5' deoxyribonucleotides (dNTP) and 2'(3')-dNTP and ribonucleotides, but not 5' ribonucleotides. Of the different forms of nucleotidases characterized, this enzyme is unique in its preference for 5'-dNTP. It may be one of the enzymes involved in regulating the size of dNTP pools in cells. Alternatively spliced transcript …
ENSG00000174718	405.379	1.30709	0.405168	3.22605	0.00125511	0.0109988	RESF1	retroelement silencing factor 1	protein_coding	NA	RESF1	55196
ENSG00000204642	182.705	1.30429	0.273803	4.7636	1.9017e-06	0.000176499	HLA-F	major histocompatibility complex, class I, F	protein_coding	NA	HLA-F	3134	NA
ENSG00000148362	25.8478	1.30204	0.414521	3.14108	0.00168328	0.0133246	PAXX	PAXX non-homologous end joining factor	protein_coding	NA	PAXX	286257	The protein encoded by this gene plays a role in the nonhomologous end joining (NHEJ) pathway of DNA double-strand break repair. The encoded protein may function to stabilize the Ku70/Ku80 heterodimer to facilitate the assembly and maintain the stability of the NHEJ complex. [provided by RefSeq, Jul 2016]
ENSG00000152518	127.711	1.29995	0.376971	3.4484	0.000563916	0.00658367	ZFP36L2	ZFP36 ring finger protein like 2	protein_coding	NA	ZFP36L2	678	This gene is a member of the TIS11 family of early response genes. Family members are induced by various agonists such as the phorbol ester TPA and the polypeptide mitogen EGF. The encoded protein contains a distinguishing putative zinc finger domain with a repeating cys-his motif. This putative nuclear transcription factor most likely functions in regulating the response to growth factors. [prov…
ENSG00000102007	53.3366	1.29777	0.411999	3.14993	0.00163309	0.0130492	PLP2	proteolipid protein 2	protein_coding	NA	PLP2	5355	This gene encodes an integral membrane protein that localizes to the endoplasmic reticulum in colonic epithelial cells. The encoded protein can multimerize and may function as an ion channel. A polymorphism in the promoter of this gene may be linked to an increased risk of X-linked cognitive disability. A pseudogene of this gene is found on chromosome 5. [provided by RefSeq, Jan 2010]
ENSG00000181915	37.0865	1.29765	0.425179	3.05201	0.00227315	0.0161082	ADO	2-aminoethanethiol dioxygenase	protein_coding	NA	ADO	84890	NA
ENSG00000171159	66.5995	1.29403	0.442682	2.92317	0.00346487	0.0209633	C9orf16	chromosome 9 open reading frame 16	protein_coding	NA	C9orf16	79095
ENSG00000182154	29.6748	1.29096	0.404044	3.19509	0.00139788	0.0117757	MRPL41	mitochondrial ribosomal protein L41	protein_coding	NA	MRPL41	64975	NA
ENSG00000168209	193.524	1.28921	0.354251	3.63926	0.00027342	0.00410197	DDIT4	DNA damage inducible transcript 4	protein_coding	NA	DDIT4	54541
ENSG00000159069	106.745	1.28326	0.310565	4.13203	3.5958e-05	0.00113047	FBXW5	F-box and WD repeat domain containing 5	protein_coding	NA	FBXW5	54461	NA
ENSG00000234745	1855.62	1.2791	0.26185	4.88485	1.03509e-06	0.000122633	HLA-B	major histocompatibility complex, class I, B	protein_coding	NA	HLA-B	3106	NA
ENSG00000197353	198.962	1.27127	0.437125	2.90826	0.00363446	0.0215866	LYPD2	LY6/PLAUR domain containing 2	protein_coding	NA	LYPD2	137797
ENSG00000196405	245.901	1.26624	0.307495	4.11791	3.82316e-05	0.0011776	EVL	Enah/Vasp-like	protein_coding	NA	EVL	51466
ENSG00000132109	68.9308	1.2635	0.416449	3.03398	0.00241349	0.0166681	TRIM21	tripartite motif containing 21	protein_coding	NA	TRIM21	6737	This gene encodes a member of the tripartite motif (TRIM) family. The TRIM motif includes three zinc-binding domains, a RING, a B-box type 1 and a B-box type 2, and a coiled-coil region. The encoded protein is part of the RoSSA ribonucleoprotein, which includes a single polypeptide and one of four small RNA molecules. The RoSSA particle localizes to both the cytoplasm and the nucleus. RoSSA inter…
ENSG00000204525	926.409	1.26062	0.27293	4.61883	3.85917e-06	0.000267787	HLA-C	major histocompatibility complex, class I, C	protein_coding	NA	HLA-C	3107	NA
ENSG00000178761	90.5261	1.25703	0.264198	4.75792	1.95602e-06	0.000177954	FAM219B	family with sequence similarity 219 member B	protein_coding	NA	FAM219B	57184
ENSG00000161016	822.144	1.25466	0.343804	3.64936	0.000262898	0.00400941	RPL8	ribosomal protein L8	protein_coding	NA	RPL8	6132	NA
ENSG00000130522	85.2895	1.25294	0.378163	3.31324	0.00092223	0.00902082	JUND	JunD proto-oncogene, AP-1 transcription factor subunit	protein_coding	NA	JUND	3727	The protein encoded by this intronless gene is a member of the JUN family, and a functional component of the AP1 transcription factor complex. This protein has been proposed to protect cells from p53-dependent senescence and apoptosis. Alternative translation initiation site usage results in the production of different isoforms (PMID:12105216). [provided by RefSeq, Nov 2013]
ENSG00000141522	184.443	1.24843	0.334854	3.72827	0.000192801	0.00331454	ARHGDIA	Rho GDP dissociation inhibitor alpha	protein_coding	NA	ARHGDIA	396	This gene encodes a protein that plays a key role in the regulation of signaling through Rho GTPases. The encoded protein inhibits the disassociation of Rho family members from GDP (guanine diphosphate), thereby maintaining these factors in an inactive state. Activity of this protein is important in a variety of cellular processes, and expression of this gene may be altered in tumors. Mutations i…
ENSG00000123144	103.918	1.24425	0.28503	4.36533	1.26933e-05	0.00057955	TRIR	telomerase RNA component interacting RNase	protein_coding	NA	TRIR	79002
ENSG00000107290	512.254	1.2427	0.240937	5.15777	2.49912e-07	4.81149e-05	SETX	senataxin	protein_coding	NA	SETX	23064	This gene encodes a protein named for its homology to the Sen1p protein of fungi which has RNA helicase activity encoded by a domain at the C-terminal end of the protein. The protein encoded by this gene contains a DNA/RNA helicase domain at its C-terminal end which suggests that it may be involved in both DNA and RNA processing. Mutations in this gene have been associated with ataxia-ocular apra…
ENSG00000168282	50.8729	1.24009	0.399508	3.10403	0.00190902	0.0144609	MGAT2	mannosyl (alpha-1,6-)-glycoprotein beta-1,2-N-acetylglucosaminyltransferase	protein_coding	NA	MGAT2	4247	NA
ENSG00000163453	146.56	1.23843	0.47185	2.62463	0.00867443	0.0374289	IGFBP7	insulin like growth factor binding protein 7	protein_coding	NA	IGFBP7	3490	NA
ENSG00000103035	99.2007	1.23133	0.227023	5.42382	5.83383e-08	2.05905e-05	PSMD7	proteasome 26S subunit, non-ATPase 7	protein_coding	NA	PSMD7	5713	The 26S proteasome is a multicatalytic proteinase complex with a highly ordered structure composed of 2 complexes, a 20S core and a 19S regulator. The 20S core is composed of 4 rings of 28 non-identical subunits; 2 rings are composed of 7 alpha subunits and 2 rings are composed of 7 beta subunits. The 19S regulator is composed of a base, which contains 6 ATPase subunits and 2 non-ATPase subunits,…
ENSG00000137628	178.841	1.23123	0.375359	3.28013	0.00103761	0.00971826	DDX60	DExD/H-box helicase 60	protein_coding	NA	DDX60	55601	DEAD box proteins, characterized by the conserved motif Asp-Glu-Ala-Asp (DEAD), are putative RNA helicases which are implicated in a number of cellular procsses involving RNA binding and alteration of RNA secondary structure. This gene encodes a DEXD/H box RNA helicase that functions as an antiviral factor and promotes RIG-I-like receptor-mediated signaling. [provided by RefSeq, Apr 2017]
ENSG00000133193	54.9633	1.23107	0.289288	4.25552	2.08565e-05	0.000793161	FAM104A	family with sequence similarity 104 member A	protein_coding	NA	FAM104A	84923
ENSG00000004700	71.7846	1.23052	0.381763	3.22326	0.00126739	0.0110531	RECQL	RecQ like helicase	protein_coding	NA	RECQL	5965	The protein encoded by this gene is a member of the RecQ DNA helicase family. DNA helicases are enzymes involved in various types of DNA repair, including mismatch repair, nucleotide excision repair and direct repair. The encoded protein is involved in the processing of Holliday junctions, the suppression of sister chromatid exchanges, telomere maintenance, and is required for genotoxic stress re…
ENSG00000120063	203.28	1.22854	0.401617	3.05899	0.00222082	0.0158952	GNA13	G protein subunit alpha 13	protein_coding	NA	GNA13	10672
ENSG00000075624	4534.61	1.22835	0.468136	2.62391	0.00869276	0.0374744	ACTB	actin beta	protein_coding	NA	ACTB	60	This gene encodes one of six different actin proteins. Actins are highly conserved proteins that are involved in cell motility, structure, integrity, and intercellular signaling. The encoded protein is a major constituent of the contractile apparatus and one of the two nonmuscle cytoskeletal actins that are ubiquitously expressed. Mutations in this gene cause Baraitser-Winter syndrome 1, which is…
ENSG00000129559	33.2843	1.22569	0.440068	2.78522	0.00534914	0.0277598	NEDD8	NEDD8 ubiquitin like modifier	protein_coding	NA	NEDD8	4738
ENSG00000167996	2328.79	1.22339	0.397821	3.07522	0.00210346	0.015378	FTH1	ferritin heavy chain 1	protein_coding	NA	FTH1	2495	NA
ENSG00000143390	143.061	1.22331	0.412808	2.9634	0.00304262	0.0192626	RFX5	regulatory factor X5	protein_coding	NA	RFX5	5993	A lack of MHC-II expression results in a severe immunodeficiency syndrome called MHC-II deficiency, or the bare lymphocyte syndrome (BLS; MIM 209920). At least 4 complementation groups have been identified in B-cell lines established from patients with BLS. The molecular defects in complementation groups B, C, and D all lead to a deficiency in RFX, a nuclear protein complex that binds to the X bo…
ENSG00000196230	383.261	1.22248	0.456292	2.67917	0.00738049	0.0339382	TUBB	tubulin beta class I	protein_coding	NA	TUBB	203068	NA
ENSG00000152082	43.4843	1.22017	0.410598	2.97168	0.00296177	0.0189395	MZT2B	mitotic spindle organizing protein 2B	protein_coding	NA	MZT2B	80097
ENSG00000059378	109.132	1.21957	0.468938	2.60071	0.00930313	0.0391216	PARP12	poly(ADP-ribose) polymerase family member 12	protein_coding	NA	PARP12	64761
ENSG00000105373	260.435	1.21541	0.288342	4.21517	2.49587e-05	0.000885109	NOP53	NOP53 ribosome biogenesis factor	protein_coding	NA	NOP53	29997
ENSG00000168159	109.529	1.21033	0.245906	4.92193	8.56967e-07	0.000106316	RNF187	ring finger protein 187	protein_coding	NA	RNF187	149603
ENSG00000134602	42.6261	1.20946	0.476329	2.53912	0.0111131	0.0438485	STK26	serine/threonine kinase 26	protein_coding	NA	STK26	51765	The product of this gene is a member of the GCK group III family of kinases, which are a subset of the Ste20-like kinases. The encoded protein contains an amino-terminal kinase domain, and a carboxy-terminal regulatory domain that mediates homodimerization. The protein kinase localizes to the Golgi apparatus and is specifically activated by binding to the Golgi matrix protein GM130. It is also cl…
ENSG00000108179	111.691	1.2091	0.413677	2.9228	0.003469	0.0209745	PPIF	peptidylprolyl isomerase F	protein_coding	NA	PPIF	10105	The protein encoded by this gene is a member of the peptidyl-prolyl cis-trans isomerase (PPIase) family. PPIases catalyze the cis-trans isomerization of proline imidic peptide bonds in oligopeptides and accelerate the folding of proteins. This protein is part of the mitochondrial permeability transition pore in the inner mitochondrial membrane. Activation of this pore is thought to be involved in…
ENSG00000186222	17.2704	1.2081	0.48172	2.50789	0.0121455	0.0462975	BLOC1S4	biogenesis of lysosomal organelles complex 1 subunit 4	protein_coding	NA	BLOC1S4	55330	NA
ENSG00000125352	24.5223	1.20773	0.411455	2.93527	0.00333258	0.0204552	RNF113A	ring finger protein 113A	protein_coding	NA	RNF113A	7737	This intronless gene encodes a protein which contains a C3H1-type zinc finger domain and a C3HC4 Ring-type (Really Interesting New Gene-type) zinc finger domain. The Ring-type zinc finger domain is identified in various tumor suppressors, DNA repair genes and cytokine receptor-associated molecules, and is probably involved in mediating protein-protein interactions. [provided by RefSeq, May 2010]
ENSG00000076770	124.954	1.20511	0.446011	2.70196	0.00689314	0.0324933	MBNL3	muscleblind like splicing regulator 3	protein_coding	NA	MBNL3	55796	This gene encodes a member of the muscleblind-like family of proteins. The encoded protein may function in regulation of alternative splicing and may play a role in the pathophysiology of myotonic dystrophy. Alternatively spliced transcript variants have been described. [provided by RefSeq, Dec 2009]
ENSG00000105708	29.0631	1.2026	0.429637	2.7991	0.00512445	0.0269957	ZNF14	zinc finger protein 14	protein_coding	NA	ZNF14	7561	The protein encoded by this gene contains a zinc finger and a Kruppel-associated box (KRAB) domain. KRAB domain is known to be involved in the transcriptional repression of a number of zinc finger proteins. [provided by RefSeq, Jul 2008]
ENSG00000198040	86.2746	1.19818	0.291855	4.10539	4.03631e-05	0.00122116	ZNF84	zinc finger protein 84	protein_coding	NA	ZNF84	7637
ENSG00000107099	298.398	1.18603	0.467625	2.53628	0.0112037	0.0440895	DOCK8	dedicator of cytokinesis 8	protein_coding	NA	DOCK8	81704	This gene encodes a member of the DOCK180 family of guanine nucleotide exchange factors. Guanine nucleotide exchange factors interact with Rho GTPases and are components of intracellular signaling networks. Mutations in this gene result in the autosomal recessive form of the hyper-IgE syndrome. Alternatively spliced transcript variants encoding different isoforms have been described.[provided by …
ENSG00000172716	66.8517	1.18431	0.304936	3.8838	0.000102837	0.00220683	SLFN11	schlafen family member 11	protein_coding	NA	SLFN11	91607
ENSG00000145425	1176.53	1.18393	0.441094	2.68409	0.00727278	0.0335808	RPS3A	ribosomal protein S3A	protein_coding	NA	RPS3A	6189	Ribosomes, the organelles that catalyze protein synthesis, consist of a small 40S subunit and a large 60S subunit. Together these subunits are composed of 4 RNA species and approximately 80 structurally distinct proteins. This gene encodes a ribosomal protein that is a component of the 40S subunit. The protein belongs to the S3AE family of ribosomal proteins. It is located in the cytoplasm. Disru…
ENSG00000171222	42.017	1.18054	0.349199	3.3807	0.000723013	0.00770199	SCAND1	SCAN domain containing 1	protein_coding	NA	SCAND1	51282	NA
ENSG00000225921	77.8689	1.17939	0.290699	4.05708	4.96911e-05	0.00141493	NOL7	nucleolar protein 7	protein_coding	NA	NOL7	51406	NA
ENSG00000168016	272.063	1.17612	0.346668	3.39263	0.000692251	0.00748875	TRANK1	tetratricopeptide repeat and ankyrin repeat containing 1	protein_coding	NA	TRANK1	9881
ENSG00000070770	96.6597	1.17453	0.288418	4.07232	4.65472e-05	0.00135046	CSNK2A2	casein kinase 2 alpha 2	protein_coding	NA	CSNK2A2	1459	This gene encodes the alpha', or alpha 2, catalytic subunit of the protein kinase enzyme, casein kinase 2 (CK2). Casein kinase 2 is a serine/threonine protein kinase that phosphorylates acidic proteins such as casein. It is involved in various cellular processes, including cell cycle control, apoptosis, and circadian rhythms. This heterotetrameric kinase includes two catalytic subunits, either al…
ENSG00000196126	505.13	1.16858	0.398425	2.93299	0.00335715	0.020558	HLA-DRB1	major histocompatibility complex, class II, DR beta 1	protein_coding	NA	HLA-DRB1	3123	NA
ENSG00000149806	263.104	1.16814	0.39054	2.9911	0.00277978	0.0182051	FAU	FAU ubiquitin like and ribosomal protein S30 fusion	protein_coding	NA	FAU	2197	This gene is the cellular homolog of the fox sequence in the Finkel-Biskis-Reilly murine sarcoma virus (FBR-MuSV). It encodes a fusion protein consisting of the ubiquitin-like protein fubi at the N terminus and ribosomal protein S30 at the C terminus. It has been proposed that the fusion protein is post-translationally processed to generate free fubi and free ribosomal protein S30. Fubi is a memb…
ENSG00000005810	473.483	1.16682	0.317053	3.68021	0.000233043	0.00372125	MYCBP2	MYC binding protein 2	protein_coding	NA	MYCBP2	23077	This gene encodes an E3 ubiquitin-protein ligase and member of the PHR (Phr1/MYCBP2, highwire and RPM-1) family of proteins. The encoded protein plays a role in axon guidance and synapse formation in the developing nervous system. In mammalian cells, this protein regulates the cAMP and mTOR signaling pathways, and may additionally regulate autophagy. Reduced expression of this gene has been obser…
ENSG00000140988	1016.8	1.16405	0.39283	2.96324	0.00304417	0.0192657	RPS2	ribosomal protein S2	protein_coding	NA	RPS2	6187	Ribosomes, the organelles that catalyze protein synthesis, consist of a small 40S subunit and a large 60S subunit. Together these subunits are composed of 4 RNA species and approximately 80 structurally distinct proteins. This gene encodes a ribosomal protein that is a component of the 40S subunit. The protein belongs to the S5P family of ribosomal proteins. It is located in the cytoplasm. This g…
ENSG00000013374	176.471	1.16384	0.374402	3.10853	0.00188018	0.0143194	NUB1	negative regulator of ubiquitin like proteins 1	protein_coding	NA	NUB1	51667	This gene encodes a protein that functions as a negative regulator of NEDD8, a ubiquitin-like protein that conjugates with cullin family members in order to regulate vital biological events. The protein encoded by this gene regulates the NEDD8 conjugation system post-transcriptionally by recruiting NEDD8 and its conjugates to the proteasome for degradation. This protein interacts with the product…
ENSG00000135363	61.0493	1.16115	0.386239	3.00629	0.00264455	0.01763	LMO2	LIM domain only 2	protein_coding	NA	LMO2	4005	LMO2 encodes a cysteine-rich, two LIM-domain protein that is required for yolk sac erythropoiesis. The LMO2 protein has a central and crucial role in hematopoietic development and is highly conserved. The LMO2 transcription start site is located approximately 25 kb downstream from the 11p13 T-cell translocation cluster (11p13 ttc), where a number T-cell acute lymphoblastic leukemia-specific trans…
ENSG00000197982	22.0709	1.15711	0.468655	2.46901	0.0135488	0.0497267	C1orf122	chromosome 1 open reading frame 122	protein_coding	NA	C1orf122	127687
ENSG00000064270	229.52	1.15637	0.450702	2.5657	0.0102967	0.0417374	ATP2C2	ATPase secretory pathway Ca2+ transporting 2	protein_coding	NA	ATP2C2	9914
ENSG00000132801	14.4141	1.15432	0.458817	2.51586	0.0118744	0.0456467	ZSWIM3	zinc finger SWIM-type containing 3	protein_coding	NA	ZSWIM3	140831
ENSG00000156697	38.9013	1.14692	0.356734	3.21506	0.00130418	0.0112723	UTP14A	UTP14A small subunit processome component	protein_coding	NA	UTP14A	10813	This gene encodes a member of the uridine triphosphate 14 family. As an essential component of a large ribonucleoprotein complex bound to the U3 small nucleolar RNA, the encoded protein is involved in ribosome biogenesis and 18S rRNA synthesis. An autosomal retrotransposed copy of this X-linked gene exists on chromosome 13. Alternative splicing results in multiple transcript variants.[provided by…
ENSG00000117151	39.34	1.14646	0.405263	2.82893	0.00467039	0.0253551	CTBS	chitobiase	protein_coding	NA	CTBS	1486	Chitobiase is a lysosomal glycosidase involved in degradation of asparagine-linked oligosaccharides on glycoproteins (Aronson and Kuranda, 1989 [PubMed 2531691]).[supplied by OMIM, Nov 2010]
ENSG00000165506	58.2074	1.14316	0.376568	3.03574	0.00239942	0.0166026	DNAAF2	dynein axonemal assembly factor 2	protein_coding	NA	DNAAF2	55172	NA
ENSG00000135535	496.616	1.1401	0.359811	3.16861	0.00153172	0.0125083	CD164	CD164 molecule	protein_coding	NA	CD164	8763	This gene encodes a transmembrane sialomucin and cell adhesion molecule that regulates the proliferation, adhesion and migration of hematopoietic progenitor cells. The encoded protein also interacts with the C-X-C chemokine receptor type 4 and may regulate muscle development. Elevated expression of this gene has been observed in human patients with Sezary syndrome, a type of blood cancer, and a m…
ENSG00000174125	66.8677	1.13874	0.413427	2.7544	0.00587997	0.029527	TLR1	toll like receptor 1	protein_coding	NA	TLR1	7096	NA
ENSG00000204439	57.4515	1.13658	0.327654	3.46883	0.000522723	0.0062737	C6orf47	chromosome 6 open reading frame 47	protein_coding	NA	C6orf47	57827
ENSG00000038210	72.3426	1.13325	0.256735	4.41408	1.0144e-05	0.000506458	PI4K2B	phosphatidylinositol 4-kinase type 2 beta	protein_coding	NA	PI4K2B	55300	This gene encodes a member of the type II PI4 kinase protein family. The encoded protein is primarily cytosolic and contributes to overall PI4-kinase activity along with other protein family members. This protein is involved in early T cell activation. [provided by RefSeq, Dec 2016]
ENSG00000131370	104.905	1.13315	0.405542	2.79416	0.00520353	0.0272769	SH3BP5	SH3 domain binding protein 5	protein_coding	NA	SH3BP5	9467
ENSG00000213551	41.4382	1.13211	0.340529	3.32457	0.000885547	0.00881384	DNAJC9	DnaJ heat shock protein family (Hsp40) member C9	protein_coding	NA	DNAJC9	23234
ENSG00000152492	158.849	1.13096	0.423796	2.66865	0.00761577	0.0345857	CCDC50	coiled-coil domain containing 50	protein_coding	NA	CCDC50	152137	This gene encodes a soluble, cytoplasmic, tyrosine-phosphorylated protein with multiple ubiquitin-interacting domains. Mutations in this gene cause nonsyndromic, postlingual, progressive sensorineural DFNA44 hearing loss. In mouse, the protein is expressed in the inner ear during development and postnatal maturation and associates with microtubule-based structures. This protein may also function …
ENSG00000169740	33.5262	1.12448	0.379908	2.95988	0.00307762	0.0194075	ZNF32	zinc finger protein 32	protein_coding	NA	ZNF32	7580
ENSG00000169826	28.2321	1.12085	0.395238	2.83587	0.0045701	0.0249837	CSGALNACT2	chondroitin sulfate N-acetylgalactosaminyltransferase 2	protein_coding	NA	CSGALNACT2	55454	NA
ENSG00000123444	72.3301	1.11611	0.254999	4.37693	1.20363e-05	0.000559962	KBTBD4	kelch repeat and BTB domain containing 4	protein_coding	NA	KBTBD4	55709
ENSG00000138756	157.857	1.11233	0.371479	2.99432	0.00275058	0.0180817	BMP2K	BMP2 inducible kinase	protein_coding	NA	BMP2K	55589	This gene is the human homolog of mouse BMP-2-inducible kinase. Bone morphogenic proteins (BMPs) play a key role in skeletal development and patterning. Expression of the mouse gene is increased during BMP-2 induced differentiation and the gene product is a putative serine/threonine protein kinase containing a nuclear localization signal. Therefore, the protein encoded by this human homolog is th…
ENSG00000099203	25.5423	1.11087	0.407248	2.72775	0.00637672	0.0310515	TMED1	transmembrane p24 trafficking protein 1	protein_coding	NA	TMED1	11018	This gene belongs to the TMED (transmembrane emp24 domain-containing) protein family, which is involved in the vesicular trafficking of proteins. The protein encoded by this gene was identified by its interaction with interleukin 1 receptor-like 1 (IL1RL1) and may play a role in innate immunity. This protein lacks any similarity to other interleukin 1 ligands. Alternative splicing results in mult…
ENSG00000169288	25.1312	1.10701	0.381822	2.89929	0.00374009	0.022028	MRPL1	mitochondrial ribosomal protein L1	protein_coding	NA	MRPL1	65008	NA
ENSG00000178695	219.312	1.10574	0.355483	3.11054	0.00186747	0.014255	KCTD12	potassium channel tetramerization domain containing 12	protein_coding	NA	KCTD12	115207
ENSG00000112667	50.9965	1.09656	0.380636	2.88087	0.0039658	0.0227856	DNPH1	2'-deoxynucleoside 5'-phosphate N-hydrolase 1	protein_coding	NA	DNPH1	10591	This gene was identified on the basis of its stimulation by c-Myc protein. The latter is a transcription factor that participates in the regulation of cell proliferation, differentiation, and apoptosis. The exact function of this gene is not known but studies in rat suggest a role in cellular proliferation and c-Myc-mediated transformation. Two alternative transcripts encoding different proteins …
ENSG00000162777	142.644	1.09408	0.360212	3.03731	0.002387	0.0165602	DENND2D	DENN domain containing 2D	protein_coding	NA	DENND2D	79961
ENSG00000115415	904.122	1.08909	0.385816	2.82282	0.00476037	0.0256805	STAT1	signal transducer and activator of transcription 1	protein_coding	NA	STAT1	6772	The protein encoded by this gene is a member of the STAT protein family. In response to cytokines and growth factors, STAT family members are phosphorylated by the receptor associated kinases, and then form homo- or heterodimers that translocate to the cell nucleus where they act as transcription activators. The protein encoded by this gene can be activated by various ligands including interferon…
ENSG00000169230	88.32	1.08876	0.399756	2.72355	0.00645842	0.0312346	PRELID1	PRELI domain containing 1	protein_coding	NA	PRELID1	27166	NA
ENSG00000110108	61.4376	1.0869	0.310378	3.50185	0.000462032	0.00580431	TMEM109	transmembrane protein 109	protein_coding	NA	TMEM109	79073
ENSG00000106153	208.729	1.08307	0.265515	4.07912	4.52073e-05	0.00132199	CHCHD2	coiled-coil-helix-coiled-coil-helix domain containing 2	protein_coding	NA	CHCHD2	51142	The protein encoded by this gene belongs to a class of eukaryotic CX(9)C proteins characterized by four cysteine residues spaced ten amino acids apart from one another. These residues form disulfide linkages that define a CHCH fold. In response to stress, the protein translocates from the mitochondrial intermembrane space to the nucleus where it binds to a highly conserved 13 nucleotide oxygen re…
ENSG00000104964	554.849	1.08037	0.260725	4.14371	3.41735e-05	0.00109492	TLE5	TLE family member 5, transcriptional modulator	protein_coding	NA	TLE5	166	The protein encoded by this gene is similar in sequence to the amino terminus of Drosophila enhancer of split groucho, a protein involved in neurogenesis during embryonic development. The encoded protein, which belongs to the groucho/TLE family of proteins, can function as a homooligomer or as a heteroologimer with other family members to dominantly repress the expression of other family member g…
ENSG00000124795	188.302	1.07847	0.332072	3.2477	0.00116341	0.0104809	DEK	DEK proto-oncogene	protein_coding	NA	DEK	7913	This gene encodes a protein with one SAP domain. This protein binds to cruciform and superhelical DNA and induces positive supercoils into closed circular DNA, and is also involved in splice site selection during mRNA processing. Chromosomal aberrations involving this region, increased expression of this gene, and the presence of antibodies against this protein are all associated with various dis…
ENSG00000004779	58.9619	1.07637	0.3788	2.84152	0.00448995	0.0246516	NDUFAB1	NADH:ubiquinone oxidoreductase subunit AB1	protein_coding	NA	NDUFAB1	4706
ENSG00000124201	424.309	1.07543	0.397524	2.70533	0.00682374	0.0323338	ZNFX1	zinc finger NFX1-type containing 1	protein_coding	NA	ZNFX1	57169
ENSG00000100568	76.5523	1.07466	0.241651	4.44715	8.70166e-06	0.000460663	VTI1B	vesicle transport through interaction with t-SNAREs 1B	protein_coding	NA	VTI1B	10490
ENSG00000277443	292.302	1.07448	0.273931	3.92244	8.76579e-05	0.00198515	MARCKS	myristoylated alanine rich protein kinase C substrate	protein_coding	NA	MARCKS	4082	NA
ENSG00000117984	259.439	1.07364	0.325806	3.29533	0.000983059	0.00938632	CTSD	cathepsin D	protein_coding	NA	CTSD	1509	This gene encodes a member of the A1 family of peptidases. The encoded preproprotein is proteolytically processed to generate multiple protein products. These products include the cathepsin D light and heavy chains, which heterodimerize to form the mature enzyme. This enzyme exhibits pepsin-like activity and plays a role in protein turnover and in the proteolytic activation of hormones and growth…
ENSG00000164654	83.6074	1.07333	0.331379	3.23897	0.00119962	0.0106865	MIOS	meiosis regulator for oocyte development	protein_coding	NA	MIOS	54468
ENSG00000108561	78.9137	1.07082	0.327564	3.26905	0.0010791	0.00996258	C1QBP	complement C1q binding protein	protein_coding	NA	C1QBP	708	The human complement subcomponent C1q associates with C1r and C1s in order to yield the first component of the serum complement system. The protein encoded by this gene is known to bind to the globular heads of C1q molecules and inhibit C1 activation. This protein has also been identified as the p32 subunit of pre-mRNA splicing factor SF2, as well as a hyaluronic acid-binding protein. [provided b…
ENSG00000176788	283.801	1.06931	0.306077	3.4936	0.000476553	0.00592412	BASP1	brain abundant membrane attached signal protein 1	protein_coding	NA	BASP1	10409	NA
ENSG00000166333	81.8223	1.06929	0.376037	2.84358	0.00446096	0.0245546	ILK	integrin linked kinase	protein_coding	NA	ILK	3611	NA
ENSG00000159210	59.0635	1.06542	0.309566	3.44165	0.000578172	0.00668864	SNF8	SNF8 subunit of ESCRT-II	protein_coding	NA	SNF8	11267	NA
ENSG00000120885	368.537	1.06361	0.398832	2.6668	0.00765771	0.0346757	CLU	clusterin	protein_coding	NA	CLU	1191	The protein encoded by this gene is a secreted chaperone that can under some stress conditions also be found in the cell cytosol. It has been suggested to be involved in several basic biological events such as cell death, tumor progression, and neurodegenerative disorders. Alternate splicing results in both coding and non-coding variants.[provided by RefSeq, May 2011]
ENSG00000106948	525.631	1.05791	0.295262	3.58295	0.000339738	0.00475781	AKNA	AT-hook transcription factor	protein_coding	NA	AKNA	80709
ENSG00000066422	81.755	1.05601	0.275855	3.82813	0.000129119	0.00257613	ZBTB11	zinc finger and BTB domain containing 11	protein_coding	NA	ZBTB11	27107
ENSG00000100330	242.984	1.05572	0.272341	3.87645	0.000105991	0.00224833	MTMR3	myotubularin related protein 3	protein_coding	NA	MTMR3	8897	This gene encodes a member of the myotubularin dual specificity protein phosphatase gene family. The encoded protein is structurally similar to myotubularin but in addition contains a FYVE domain and an N-terminal PH-GRAM domain. The protein can self-associate and also form heteromers with another myotubularin related protein. The protein binds to phosphoinositide lipids through the PH-GRAM domai…
ENSG00000265972	1270.23	1.05552	0.378323	2.78999	0.00527094	0.0275102	TXNIP	thioredoxin interacting protein	protein_coding	NA	TXNIP	10628	NA
ENSG00000238083	27.5219	1.05351	0.344459	3.05845	0.00222486	0.0159179	LRRC37A2	leucine rich repeat containing 37 member A2	protein_coding	NA	LRRC37A2	474170
ENSG00000120742	339.735	1.05298	0.355876	2.95883	0.00308805	0.0194533	SERP1	stress associated endoplasmic reticulum protein 1	protein_coding	NA	SERP1	27230
ENSG00000124074	65.3367	1.04906	0.397505	2.63912	0.00831215	0.0364433	ENKD1	enkurin domain containing 1	protein_coding	NA	ENKD1	84080
ENSG00000130741	324.393	1.04899	0.390229	2.68814	0.0071852	0.0333265	EIF2S3	eukaryotic translation initiation factor 2 subunit gamma	protein_coding	NA	EIF2S3	1968	The protein encoded by this gene is the largest subunit of a heterotrimeric GTP-binding protein involved in the recruitment of methionyl-tRNA(i) to the 40 S ribosomal subunit. [provided by RefSeq, Jan 2010]
ENSG00000107263	259.236	1.04897	0.343644	3.05248	0.00226956	0.0160974	RAPGEF1	Rap guanine nucleotide exchange factor 1	protein_coding	NA	RAPGEF1	2889	This gene encodes a human guanine nucleotide exchange factor. It transduces signals from CRK by binding the SH3 domain of CRK, and activating several members of the Ras family of GTPases. This signaling cascade that may be involved in apoptosis, integrin-mediated signal transduction, and cell transformation. Several alternatively spliced transcript variants of this gene have been described, but t…
ENSG00000204592	1198.95	1.04228	0.301528	3.45666	0.000546907	0.00645862	HLA-E	major histocompatibility complex, class I, E	protein_coding	NA	HLA-E	3133	NA
ENSG00000156504	42.8858	1.0413	0.318282	3.27162	0.00106934	0.00989968	FAM122B	family with sequence similarity 122B	protein_coding	NA	FAM122B	159090
ENSG00000198830	286.726	1.038	0.301627	3.44133	0.000578859	0.00669239	HMGN2	high mobility group nucleosomal binding domain 2	protein_coding	NA	HMGN2	3151	NA
ENSG00000183808	100.93	1.03448	0.233101	4.43787	9.08523e-06	0.000468843	RBM12B	RNA binding motif protein 12B	protein_coding	NA	RBM12B	389677
ENSG00000116863	76.2411	1.03429	0.301276	3.43304	0.00059686	0.00682342	ADPRHL2	ADP-ribosylhydrolase like 2	protein_coding	NA	ADPRS	54936	This gene encodes a member of the ADP-ribosylglycohydrolase family. The encoded enzyme catalyzes the removal of ADP-ribose from ADP-ribosylated proteins. This enzyme localizes to the mitochondria, in addition to the nucleus and cytoplasm.[provided by RefSeq, Feb 2009]
ENSG00000197714	133.551	1.03374	0.248841	4.15424	3.26365e-05	0.00106043	ZNF460	zinc finger protein 460	protein_coding	NA	ZNF460	10794	NA
ENSG00000166165	87.8199	1.03361	0.389979	2.65042	0.00803912	0.0356965	CKB	creatine kinase B	protein_coding	NA	CKB	1152	NA
ENSG00000101361	103.926	1.03211	0.268962	3.83738	0.000124353	0.00252307	NOP56	NOP56 ribonucleoprotein	protein_coding	NA	NOP56	10528	Nop56p is a yeast nucleolar protein that is part of a complex with the nucleolar proteins Nop58p and fibrillarin. Nop56p is required for assembly of the 60S ribosomal subunit and is involved in pre-rRNA processing. The protein encoded by this gene is similar in sequence to Nop56p and is also found in the nucleolus. Expansion of a GGCCTG repeat from 3-8 copies to 1500-2500 copies in an intron of t…
ENSG00000103266	80.007	1.02929	0.271632	3.78929	0.00015108	0.00282031	STUB1	STIP1 homology and U-box containing protein 1	protein_coding	NA	STUB1	10273	This gene encodes a protein containing tetratricopeptide repeat and a U-box that functions as a ubiquitin ligase/cochaperone. The encoded protein binds to and ubiquitinates shock cognate 71 kDa protein (Hspa8) and DNA polymerase beta (Polb), among other targets. Mutations in this gene cause spinocerebellar ataxia, autosomal recessive 16. Alternative splicing results in multiple transcript variant…
ENSG00000117748	65.0381	1.02667	0.395074	2.59867	0.00935867	0.0392446	RPA2	replication protein A2	protein_coding	NA	RPA2	6118	This gene encodes a subunit of the heterotrimeric Replication Protein A (RPA) complex, which binds to single-stranded DNA (ssDNA), forming a nucleoprotein complex that plays an important role in DNA metabolism, being involved in DNA replication, repair, recombination, telomere maintenance, and co-ordinating the cellular response to DNA damage through activation of the ataxia telangiectasia and Ra…
ENSG00000159140	800.544	1.02422	0.167452	6.11648	9.56677e-10	1.76981e-06	SON	SON DNA binding protein	protein_coding	NA	SON	6651	NA
ENSG00000174720	90.7739	1.02415	0.311826	3.28437	0.0010221	0.00963425	LARP7	La ribonucleoprotein domain family member 7	protein_coding	NA	LARP7	51574	NA
ENSG00000169021	80.8948	1.02128	0.281657	3.62597	0.000287877	0.00424794	UQCRFS1	ubiquinol-cytochrome c reductase, Rieske iron-sulfur polypeptide 1	protein_coding	NA	UQCRFS1	7386
ENSG00000160710	855.946	1.02127	0.340849	2.99627	0.00273308	0.0180213	ADAR	adenosine deaminase RNA specific	protein_coding	NA	ADAR	103	NA
ENSG00000255302	223.887	1.02065	0.328023	3.11151	0.00186131	0.0142315	EID1	EP300 interacting inhibitor of differentiation 1	protein_coding	NA	EID1	23741
ENSG00000137076	619.247	1.01955	0.387299	2.63246	0.00847678	0.036906	TLN1	talin 1	protein_coding	NA	TLN1	7094	This gene encodes a cytoskeletal protein that is concentrated in areas of cell-substratum and cell-cell contacts. The encoded protein plays a significant role in the assembly of actin filaments and in spreading and migration of various cell types, including fibroblasts and osteoclasts. It codistributes with integrins in the cell surface membrane in order to assist in the attachment of adherent ce…
ENSG00000187239	224.354	1.01894	0.404935	2.5163	0.0118593	0.0456268	FNBP1	formin binding protein 1	protein_coding	NA	FNBP1	23048	NA
ENSG00000114353	275.179	1.01839	0.398719	2.55415	0.0106447	0.0425659	GNAI2	G protein subunit alpha i2	protein_coding	NA	GNAI2	2771	The protein encoded by this gene is an alpha subunit of guanine nucleotide binding proteins (G proteins). The encoded protein contains the guanine nucleotide binding site and is involved in the hormonal regulation of adenylate cyclase. Several transcript variants encoding different isoforms have been found for this gene. [provided by RefSeq, Sep 2013]
ENSG00000104320	158.336	1.01716	0.242849	4.18843	2.80885e-05	0.000958288	NBN	nibrin	protein_coding	NA	NBN	4683	Mutations in this gene are associated with Nijmegen breakage syndrome, an autosomal recessive chromosomal instability syndrome characterized by microcephaly, growth retardation, immunodeficiency, and cancer predisposition. The encoded protein is a member of the MRE11/RAD50 double-strand break repair complex which consists of 5 proteins. This gene product is thought to be involved in DNA double-st…
ENSG00000185753	58.1367	1.01426	0.354236	2.86324	0.00419329	0.0236392	CXorf38	chromosome X open reading frame 38	protein_coding	NA	CXorf38	159013
ENSG00000175826	36.7301	1.01409	0.384499	2.63743	0.00835379	0.0365432	CTDNEP1	CTD nuclear envelope phosphatase 1	protein_coding	NA	CTDNEP1	23399
ENSG00000136146	47.8621	1.01073	0.292252	3.45842	0.000543351	0.00643208	MED4	mediator complex subunit 4	protein_coding	NA	MED4	29079	This gene encodes a component of the Mediator complex. The Mediator complex interacts with DNA-binding gene-specific transcription factors to modulate transcription by RNA polymerase II. Alternatively spliced transcript variants encoding multiple isoforms have been observed for this gene. [provided by RefSeq, Jul 2012]
ENSG00000173821	1634.73	1.00792	0.396931	2.53927	0.0111082	0.0438484	RNF213	ring finger protein 213	protein_coding	NA	RNF213	57674	NA
ENSG00000143436	36.5623	1.00645	0.346539	2.9043	0.00368079	0.0217833	MRPL9	mitochondrial ribosomal protein L9	protein_coding	NA	MRPL9	65005	This is a nuclear gene encoding a protein component of the 39S subunit of the mitochondrial ribosome. Alternative splicing results in multiple transcript variants. A pseudogene of this gene is found on chromosome 8. [provided by RefSeq, Jul 2014]
ENSG00000138095	181.702	1.0058	0.26572	3.78519	0.000153588	0.00285184	LRPPRC	leucine rich pentatricopeptide repeat containing	protein_coding	NA	LRPPRC	10128	This gene encodes a leucine-rich protein that has multiple pentatricopeptide repeats (PPR). The precise role of this protein is unknown but studies suggest it may play a role in cytoskeletal organization, vesicular transport, or in transcriptional regulation of both nuclear and mitochondrial genes. The protein localizes primarily to mitochondria and is predicted to have an N-terminal mitochondria…
ENSG00000230873	47.4739	1.00319	0.37663	2.66359	0.00773123	0.0348915	STMND1	stathmin domain containing 1	protein_coding	NA	STMND1	401236
ENSG00000127445	76.4848	1.00192	0.274674	3.64765	0.000264651	0.00402781	PIN1	peptidylprolyl cis/trans isomerase, NIMA-interacting 1	protein_coding	NA	PIN1	5300	Peptidyl-prolyl cis/trans isomerases (PPIases) catalyze the cis/trans isomerization of peptidyl-prolyl peptide bonds. This gene encodes one of the PPIases, which specifically binds to phosphorylated ser/thr-pro motifs to catalytically regulate the post-phosphorylation conformation of its substrates. The conformational regulation catalyzed by this PPIase has a profound impact on key proteins invol…
ENSG00000103495	147.838	1.00016	0.339172	2.94881	0.00318998	0.0198678	MAZ	MYC associated zinc finger protein	protein_coding	NA	MAZ	4150
ENSG00000278803	1.297	-5.47702	1.94456	-2.81659	0.00485362	0.0260277	NA	NA	protein_coding	NA	AC236972.4	NA	NA
ENSG00000277475	2.07204	-5.44212	1.76196	-3.08867	0.00201057	0.0149479	NA	NA	protein_coding	NA	NA	NA	NA
ENSG00000169618	2.05801	-5.21248	1.47548	-3.53274	0.000411283	0.00538144	PROKR1	prokineticin receptor 1	protein_coding	NA	PROKR1	10887	NA
ENSG00000109846	33.5683	-5.03134	0.684916	-7.34593	2.04338e-13	3.76451e-09	CRYAB	crystallin alpha B	protein_coding	NA	CRYAB	1410	Mammalian lens crystallins are divided into alpha, beta, and gamma families. Alpha crystallins are composed of two gene products: alpha-A and alpha-B, for acidic and basic, respectively. Alpha crystallins can be induced by heat shock and are members of the small heat shock protein (HSP20) family. They act as molecular chaperones although they do not renature proteins and release them in the fashi…
ENSG00000284732	1.81779	-5.00686	1.67094	-2.99643	0.00273165	0.0180183	NA	NA	protein_coding	NA	AP002512.3	NA	NA
ENSG00000285162	1.22327	-4.92133	1.91369	-2.57164	0.0101217	0.0412961	CHN2	chimerin 2	protein_coding	NA	AC004593.2	1124	This gene encodes a guanosine triphosphate (GTP)-metabolizing protein that contains a phorbol-ester/diacylglycerol (DAG)-type zinc finger, a Rho-GAP domain, and an SH2 domain. The encoded protein translocates from the cytosol to the Golgi apparatus membrane upon binding by diacylglycerol (DAG). Activity of this protein is important in cell proliferation and migration, and expression changes in th…
ENSG00000188710	3.50937	-4.85219	0.982086	-4.9407	7.78442e-07	0.000104229	QRFP	pyroglutamylated RFamide peptide	protein_coding	NA	QRFP	347148	NA
ENSG00000214402	4.37127	-4.84779	0.949532	-5.10544	3.30016e-07	5.81808e-05	LCNL1	lipocalin like 1	protein_coding	NA	LCNL1	401562
ENSG00000223802	1.92946	-4.81306	1.50792	-3.19186	0.0014136	0.0118646	GDF1	growth differentiation factor 1	protein_coding	NA	CERS1	2657	NA
ENSG00000241224	2.24214	-4.79048	1.16286	-4.11956	3.79591e-05	0.00117139	C3orf85	chromosome 3 open reading frame 85	protein_coding	NA	C3orf85	401081
ENSG00000256407	0.954561	-4.78893	1.48476	-3.2254	0.00125798	0.0110073	NA	NA	protein_coding	NA	AL357673.1	NA	NA
ENSG00000198326	2.54997	-4.7648	1.20107	-3.96712	7.27476e-05	0.00179415	TMEM239	transmembrane protein 239	protein_coding	NA	TMEM239	100288797
ENSG00000213231	1.16177	-4.67531	1.31167	-3.56439	0.000364703	0.00498806	TCL1B	T cell leukemia/lymphoma 1B	protein_coding	NA	TCL1B	9623
ENSG00000109625	1.72137	-4.67345	1.18414	-3.9467	7.92354e-05	0.00188599	CPZ	carboxypeptidase Z	protein_coding	NA	CPZ	8532	This gene encodes a member of the metallocarboxypeptidase family. This enzyme displays carboxypeptidase activity towards substrates with basic C-terminal residues. It is most active at neutral pH and is inhibited by active site-directed inhibitors of metallocarboxypeptidases. Alternative splicing in the coding region results in multiple transcript variants encoding different isoforms. [provided b…
ENSG00000205922	3.99247	-4.64438	0.768016	-6.04725	1.4734e-09	2.26204e-06	ONECUT3	one cut homeobox 3	protein_coding	NA	ONECUT3	390874
ENSG00000203772	3.35364	-4.61573	1.03813	-4.4462	8.74043e-06	0.000462052	SPRN	shadow of prion protein	protein_coding	NA	SPRN	503542
ENSG00000120210	2.02358	-4.60981	0.812994	-5.67016	1.42663e-08	9.06305e-06	INSL6	insulin like 6	protein_coding	NA	INSL6	11172	The protein encoded by this gene contains a classical signature of the insulin superfamily and is significantly similar to relaxin and relaxin-like factor. This gene is preferentially expressed in testis. Its expression in testis is restricted to interstitial cells surrounding seminiferous tubules, which suggests a role in sperm development and fertilization. [provided by RefSeq, Jul 2008]
ENSG00000204979	1.36145	-4.59308	1.18935	-3.86185	0.000112532	0.00234126	MS4A13	membrane spanning 4-domains A13	protein_coding	NA	MS4A13	503497
ENSG00000236032	3.71625	-4.54209	0.821461	-5.52928	3.21542e-08	1.42604e-05	OR5H14	olfactory receptor family 5 subfamily H member 14	protein_coding	NA	OR5H14	403273	Olfactory receptors interact with odorant molecules in the nose, to initiate a neuronal response that triggers the perception of a smell. The olfactory receptor proteins are members of a large family of G-protein-coupled receptors (GPCR) arising from single coding-exon genes. Olfactory receptors share a 7-transmembrane domain structure with many neurotransmitter and hormone receptors and are resp…
ENSG00000232237	2.58041	-4.50977	0.926635	-4.86682	1.13408e-06	0.000130582	ASCL5	achaete-scute family bHLH transcription factor 5	protein_coding	NA	ASCL5	647219
ENSG00000171199	8.98088	-4.50666	0.892102	-5.05173	4.3782e-07	6.97583e-05	OPRPN	opiorphin prepropeptide	protein_coding	NA	OPRPN	58503	NA
ENSG00000171532	5.57712	-4.50634	0.817876	-5.50981	3.59232e-08	1.52141e-05	NEUROD2	neuronal differentiation 2	protein_coding	NA	NEUROD2	4761	NA
ENSG00000184434	2.18392	-4.50023	0.821308	-5.47935	4.26892e-08	1.67333e-05	LRRC19	leucine rich repeat containing 19	protein_coding	NA	LRRC19	64922
ENSG00000266964	1.6347	-4.4967	1.13673	-3.9558	7.62774e-05	0.00184384	FXYD1	FXYD domain containing ion transport regulator 1	protein_coding	NA	FXYD1	5348	NA
ENSG00000244057	1.24958	-4.48257	1.57542	-2.84532	0.00443666	0.024494	LCE3C	late cornified envelope 3C	protein_coding	NA	LCE3C	353144
ENSG00000258674	1.22857	-4.46887	1.05525	-4.23487	2.28682e-05	0.000831787	NA	NA	protein_coding	NA	AC011448.1	NA	NA
ENSG00000078399	2.38649	-4.41608	0.920704	-4.79642	1.61525e-06	0.000160471	HOXA9	homeobox A9	protein_coding	NA	HOXA9	3205	In vertebrates, the genes encoding the class of transcription factors called homeobox genes are found in clusters named A, B, C, and D on four separate chromosomes. Expression of these proteins is spatially and temporally regulated during embryonic development. This gene is part of the A cluster on chromosome 7 and encodes a DNA-binding transcription factor which may regulate gene expression, mor…
ENSG00000196242	1.74572	-4.36481	1.63835	-2.66415	0.00771833	0.0348498	OR2C3	olfactory receptor family 2 subfamily C member 3	protein_coding	NA	OR2C3	81472	Olfactory receptors interact with odorant molecules in the nose, to initiate a neuronal response that triggers the perception of a smell. The olfactory receptor proteins are members of a large family of G-protein-coupled receptors (GPCR) arising from single coding-exon genes. Olfactory receptors share a 7-transmembrane domain structure with many neurotransmitter and hormone receptors and are resp…
ENSG00000268799	2.51296	-4.35958	1.11927	-3.89501	9.81957e-05	0.00215169	NA	NA	protein_coding	NA	H3Y2	NA	NA
ENSG00000242441	1.09721	-4.34229	1.61256	-2.6928	0.0070855	0.0330179	GTF2A1L	general transcription factor IIA subunit 1 like	protein_coding	NA	GTF2A1L	11036	NA
ENSG00000107317	2.44422	-4.32242	1.59535	-2.70939	0.00674069	0.0321013	PTGDS	prostaglandin D2 synthase	protein_coding	NA	PTGDS	5730	The protein encoded by this gene is a glutathione-independent prostaglandin D synthase that catalyzes the conversion of prostaglandin H2 (PGH2) to postaglandin D2 (PGD2). PGD2 functions as a neuromodulator as well as a trophic factor in the central nervous system. PGD2 is also involved in smooth muscle contraction/relaxation and is a potent inhibitor of platelet aggregation. This gene is preferen…
ENSG00000205704	1.76923	-4.29218	1.19753	-3.5842	0.000338118	0.0047406	LINC00634	long intergenic non-protein coding RNA 634	protein_coding	NA	LINC00634	339674
ENSG00000213996	2.44718	-4.28652	0.75443	-5.68179	1.3329e-08	8.96813e-06	TM6SF2	transmembrane 6 superfamily member 2	protein_coding	NA	TM6SF2	53345
ENSG00000215397	2.27914	-4.28648	1.03897	-4.12571	3.69597e-05	0.00115116	SCRT2	scratch family transcriptional repressor 2	protein_coding	NA	SCRT2	85508
ENSG00000187922	2.26311	-4.28226	1.07148	-3.99659	6.42621e-05	0.00166054	LCN10	lipocalin 10	protein_coding	NA	LCN10	414332	NA
ENSG00000231192	2.82518	-4.27943	0.920727	-4.64788	3.35366e-06	0.000251031	OR5H1	olfactory receptor family 5 subfamily H member 1	protein_coding	NA	OR5H1	26341	Olfactory receptors interact with odorant molecules in the nose, to initiate a neuronal response that triggers the perception of a smell. The olfactory receptor proteins are members of a large family of G-protein-coupled receptors (GPCR) arising from single coding-exon genes. Olfactory receptors share a 7-transmembrane domain structure with many neurotransmitter and hormone receptors and are resp…
ENSG00000225180	3.67724	-4.27435	0.874652	-4.88692	1.02427e-06	0.000122137	PVALEF	parvalbumin like EF-hand containing	protein_coding	NA	PVALEF	388428
ENSG00000160539	6.32357	-4.24709	0.597939	-7.10289	1.22176e-12	1.12542e-08	PLPP7	phospholipid phosphatase 7 (inactive)	protein_coding	NA	PLPP7	84814
ENSG00000213417	0.962364	-4.24664	1.30176	-3.26224	0.00110535	0.0101515	KRTAP2-4	keratin associated protein 2-4	protein_coding	NA	KRTAP2-4	85294	NA
ENSG00000162545	4.10463	-4.2416	0.967058	-4.38608	1.15411e-05	0.000544546	CAMK2N1	calcium/calmodulin dependent protein kinase II inhibitor 1	protein_coding	NA	CAMK2N1	55450
ENSG00000163046	2.37162	-4.234	1.16253	-3.64204	0.000270481	0.00407613	ANKRD30BL	ankyrin repeat domain 30B like	protein_coding	NA	ANKRD30BL	554226
ENSG00000258659	1.01641	-4.21471	1.37599	-3.06304	0.00219101	0.0157545	TRIM34	tripartite motif containing 34	protein_coding	NA	TRIM34	53840	NA
ENSG00000284713	2.60853	-4.21097	1.03628	-4.06356	4.83308e-05	0.00138657	NA	NA	protein_coding	NA	SMIM38	NA	NA
ENSG00000006128	3.39296	-4.20884	0.910592	-4.6221	3.79884e-06	0.000265099	TAC1	tachykinin precursor 1	protein_coding	NA	TAC1	6863	This gene encodes four products of the tachykinin peptide hormone family, substance P and neurokinin A, as well as the related peptides, neuropeptide K and neuropeptide gamma. These hormones are thought to function as neurotransmitters which interact with nerve receptors and smooth muscle cells. They are known to induce behavioral responses and function as vasodilators and secretagogues. Substanc…
ENSG00000180875	3.98478	-4.20808	0.79132	-5.31779	1.05033e-07	2.74471e-05	GREM2	gremlin 2, DAN family BMP antagonist	protein_coding	NA	GREM2	64388	NA
ENSG00000250366	2.67116	-4.18982	1.1243	-3.7266	0.000194077	0.00332912	TUNAR	TCL1 upstream neural differentiation-associated RNA	protein_coding	NA	TUNAR	100507043	NA
ENSG00000141668	5.68574	-4.16475	0.824521	-5.05112	4.39231e-07	6.97583e-05	CBLN2	cerebellin 2 precursor	protein_coding	NA	CBLN2	147381
ENSG00000156959	7.78102	-4.15001	0.828012	-5.01202	5.38612e-07	8.08054e-05	LHFPL4	LHFPL tetraspan subfamily member 4	protein_coding	NA	LHFPL4	375323	This gene is a member of the lipoma HMGIC fusion partner (LHFP) gene family, which is a subset of the superfamily of tetraspan transmembrane protein encoding genes. Mutations in one LHFP-like gene result in deafness in humans and mice, and a second LHFP-like gene is fused to a high-mobility group gene in a translocation-associated lipoma. [provided by RefSeq, Jul 2008]
ENSG00000185105	2.13087	-4.1429	1.17721	-3.51924	0.000432781	0.00556782	MYADML2	myeloid associated differentiation marker like 2	protein_coding	NA	MYADML2	255275
ENSG00000070388	3.53725	-4.13948	0.826091	-5.01093	5.41687e-07	8.08056e-05	FGF22	fibroblast growth factor 22	protein_coding	NA	FGF22	27006	The protein encoded by this gene is a member of the fibroblast growth factor (FGF) family. FGF family members possess broad mitogenic and cell survival activities and are involved in a variety of biological processes including embryonic development, cell growth, morphogenesis, tissue repair, tumor growth and invasion. The mouse homolog of this gene was found to be preferentially expressed in the …
ENSG00000119973	7.20978	-4.12928	0.941301	-4.38678	1.1504e-05	0.000544546	PRLHR	prolactin releasing hormone receptor	protein_coding	NA	PRLHR	2834	PRLHR is a 7-transmembrane domain receptor for prolactin-releasing hormone (PRLH; MIM 602663) that is highly expressed in anterior pituitary (Ozawa et al., 2002 [PubMed 11923475]).[supplied by OMIM, Mar 2008]
ENSG00000109610	2.26421	-4.12439	0.963839	-4.27913	1.87625e-05	0.000741762	SOD3	superoxide dismutase 3	protein_coding	NA	SOD3	6649	This gene encodes a member of the superoxide dismutase (SOD) protein family. SODs are antioxidant enzymes that catalyze the conversion of superoxide radicals into hydrogen peroxide and oxygen, which may protect the brain, lungs, and other tissues from oxidative stress. Proteolytic processing of the encoded protein results in the formation of two distinct homotetramers that differ in their ability…
ENSG00000203877	3.4229	-4.10469	0.960091	-4.27531	1.9087e-05	0.000750565	RIPPLY2	ripply transcriptional repressor 2	protein_coding	NA	RIPPLY2	134701	NA
ENSG00000130711	5.14988	-4.09083	1.15278	-3.54866	0.000387199	0.00517995	PRDM12	PR/SET domain 12	protein_coding	NA	PRDM12	59335	This gene encodes a transcriptional regulator of sensory neuronal specification that plays a critical role in pain perception. The encoded protein contains an N-terminal PRDI-BF1 and RIZ homology (PR) domain, a SET domain, and three C-terminal C2H2 zinc finger DNA-binding domains. Naturally occurring mutations in this gene are associated with congenital insensitivity to pain (CIP), and hereditary…
ENSG00000182645	1.5109	-4.07904	0.93426	-4.36607	1.26503e-05	0.000578754	CCDC172	coiled-coil domain containing 172	protein_coding	NA	CCDC172	374355
ENSG00000273976	2.19107	-4.02999	1.04676	-3.84998	0.000118126	0.00242748	GOLGA6L1	golgin A6 family like 1	protein_coding	NA	GOLGA6L1	283767
ENSG00000235387	2.89448	-4.01329	0.996591	-4.02702	5.64888e-05	0.00153608	SPAAR	small regulatory polypeptide of amino acid response	protein_coding	NA	SPAAR	158376
ENSG00000255501	2.95391	-4.00467	1.19019	-3.36473	0.000766192	0.00799749	CARD18	caspase recruitment domain family member 18	protein_coding	NA	CARD18	59082
ENSG00000186440	3.7437	-3.99479	1.05755	-3.77741	0.000158468	0.00291072	OR6P1	olfactory receptor family 6 subfamily P member 1	protein_coding	NA	OR6P1	128366	Olfactory receptors interact with odorant molecules in the nose, to initiate a neuronal response that triggers the perception of a smell. The olfactory receptor proteins are members of a large family of G-protein-coupled receptors (GPCR) arising from single coding-exon genes. Olfactory receptors share a 7-transmembrane domain structure with many neurotransmitter and hormone receptors and are resp…
ENSG00000152910	1.47127	-3.99377	1.3163	-3.0341	0.00241257	0.0166681	CNTNAP4	contactin associated protein like 4	protein_coding	NA	CNTNAP4	85445	This gene encodes a member of the neurexin protein family. Members of this family function in the vertebrate nervous system as cell adhesion molecules and receptors. This protein contains epidermal growth factor repeats and laminin G domains. In addition, it includes an F5/8 type C domain, discoidin/neuropilin- and fibrinogen-like domains, and thrombospondin N-terminal-like domains. This protein …
ENSG00000169181	11.9212	-3.97812	0.567929	-7.00461	2.47673e-12	1.82515e-08	GSG1L	GSG1 like	protein_coding	NA	GSG1L	146395
ENSG00000185982	1.1151	-3.9771	1.12494	-3.53539	0.000407178	0.00534924	DEFB128	defensin beta 128	protein_coding	NA	DEFB128	245939	Defensins are cysteine-rich cationic polypeptides that are important in the immunologic response to invading microorganisms. The antimicrobial protein encoded by this gene is secreted and is a member of the beta defensin protein family. Beta defensin genes are found in several clusters throughout the genome, with this gene mapping to a cluster at 20p13. [provided by RefSeq, Nov 2014]
ENSG00000181518	2.96757	-3.97098	0.739582	-5.36922	7.90761e-08	2.34238e-05	OR8D4	olfactory receptor family 8 subfamily D member 4	protein_coding	NA	OR8D4	338662	Olfactory receptors interact with odorant molecules in the nose, to initiate a neuronal response that triggers the perception of a smell. The olfactory receptor proteins are members of a large family of G-protein-coupled receptors (GPCR) arising from single coding-exon genes. Olfactory receptors share a 7-transmembrane domain structure with many neurotransmitter and hormone receptors and are resp…
ENSG00000101188	5.22717	-3.95947	0.824567	-4.80188	1.57181e-06	0.000158861	NTSR1	neurotensin receptor 1	protein_coding	NA	NTSR1	4923	Neurotensin receptor 1 belongs to the large superfamily of G-protein coupled receptors. NTSR1 mediates the multiple functions of neurotensin, such as hypotension, hyperglycemia, hypothermia, antinociception, and regulation of intestinal motility and secretion. [provided by RefSeq, Jul 2008]
ENSG00000157542	11.0558	-3.93896	0.74688	-5.27388	1.33567e-07	3.21231e-05	KCNJ6	potassium voltage-gated channel subfamily J member 6	protein_coding	NA	KCNJ6	3763	NA
ENSG00000171561	5.76643	-3.93231	0.710213	-5.5368	3.08055e-08	1.38422e-05	OR2AT4	olfactory receptor family 2 subfamily AT member 4	protein_coding	NA	OR2AT4	341152	Olfactory receptors interact with odorant molecules in the nose, to initiate a neuronal response that triggers the perception of a smell. The olfactory receptor proteins are members of a large family of G-protein-coupled receptors (GPCR) arising from single coding-exon genes. Olfactory receptors share a 7-transmembrane domain structure with many neurotransmitter and hormone receptors and are resp…
ENSG00000231824	3.14816	-3.93176	1.0486	-3.74955	0.000177153	0.00314098	AKAIN1	A-kinase anchor inhibitor 1	protein_coding	NA	AKAIN1	642597
ENSG00000182968	3.65212	-3.91473	0.806432	-4.85438	1.20766e-06	0.00013525	SOX1	SRY-box 1	protein_coding	NA	SOX1	6656	NA
ENSG00000214216	1.62731	-3.91329	1.51244	-2.5874	0.0096702	0.0401248	IQCJ	IQ motif containing J	protein_coding	NA	IQCJ	654502
ENSG00000184601	5.0222	-3.90981	0.861291	-4.53948	5.63945e-06	0.000348643	C14orf180	chromosome 14 open reading frame 180	protein_coding	NA	C14orf180	400258
ENSG00000276087	0.967654	-3.90977	1.24372	-3.14361	0.0016688	0.0132481	NA	NA	protein_coding	NA	AC008073.3	NA	NA
ENSG00000154478	6.32354	-3.90953	0.828842	-4.71685	2.39523e-06	0.000201956	GPR26	G protein-coupled receptor 26	protein_coding	NA	GPR26	2849	This gene encodes a G protein-couple receptor protein. G-protein-coupled receptors are a large family of membrane proteins that are involved in cellular responses to environmental stimuli, neurotransmitters, and hormones. The encoded protein may play a role in neurodegenerative diseases. Epigenetic silencing of this gene has been observed in gliomas. [provided by RefSeq, Sep 2016]
ENSG00000133878	3.54135	-3.90949	0.847938	-4.61058	4.01543e-06	0.000275517	DUSP26	dual specificity phosphatase 26	protein_coding	NA	DUSP26	78986	This gene encodes a member of the tyrosine phosphatase family of proteins and exhibits dual specificity by dephosphorylating tyrosine as well as serine and threonine residues. This gene has been described as both a tumor suppressor and an oncogene depending on the cellular context. This protein may regulate neuronal proliferation and has been implicated in the progression of glioblastoma through …
ENSG00000188340	4.54884	-3.90573	1.00466	-3.88761	0.000101235	0.00218775	OR6N2	olfactory receptor family 6 subfamily N member 2	protein_coding	NA	OR6N2	81442	Olfactory receptors interact with odorant molecules in the nose, to initiate a neuronal response that triggers the perception of a smell. The olfactory receptor proteins are members of a large family of G-protein-coupled receptors (GPCR) arising from single coding-exon genes. Olfactory receptors share a 7-transmembrane domain structure with many neurotransmitter and hormone receptors and are resp…
ENSG00000184524	3.19364	-3.89608	0.754713	-5.16233	2.43891e-07	4.72968e-05	CEND1	cell cycle exit and neuronal differentiation 1	protein_coding	NA	CEND1	51286	NA
ENSG00000229415	1.09505	-3.88465	1.17902	-3.2948	0.000984902	0.00939661	SFTA3	surfactant associated 3	protein_coding	NA	SFTA3	253970
ENSG00000226490	0.966747	-3.87845	1.38564	-2.79902	0.00512572	0.0269957	NA	NA	protein_coding	NA	AC138647.1	NA	NA
ENSG00000166159	6.11763	-3.87358	0.722144	-5.364	8.13994e-08	2.34238e-05	LRTM2	leucine rich repeats and transmembrane domains 2	protein_coding	NA	LRTM2	654429
ENSG00000284638	1.04583	-3.85977	1.12996	-3.41584	0.000635852	0.00708669	NA	NA	protein_coding	NA	AC005551.1	NA	NA
ENSG00000131068	2.33406	-3.85886	1.01586	-3.79862	0.000145503	0.00275061	DEFB118	defensin beta 118	protein_coding	NA	DEFB118	117285	This gene encodes a member of the beta subfamily of defensins. Beta-defensins are antimicrobial peptides that protect tissues and organs from infection by a variety of microorganisms. Expression of this gene is regulated by androgen, and the encoded protein binds to sperm and exhibits antibacterial activity against E. coli. This gene is found in a cluster with other beta-defensin genes on the lon…
ENSG00000140107	5.5388	-3.85354	0.714724	-5.39165	6.98147e-08	2.16167e-05	SLC25A47	solute carrier family 25 member 47	protein_coding	NA	SLC25A47	283600	This gene encodes a member of a large family of mitochondrial transporters. The nuclear-encoded carrier protein is embedded in the inner mitochondrial membrane. This member of the family is thought to be an uncoupling protein that uncouples mitochondrial respiration from ATP synthesis by dissipating the transmembrane proton gradient. Alternative splicing results in multiple transcript variants. […
ENSG00000248767	1.19067	-3.85263	1.10587	-3.48382	0.000494312	0.00604494	WI2-2373I1.2	forkhead box L1-like	protein_coding	NA	FOXL3	100288524
ENSG00000204278	6.41731	-3.84497	0.810056	-4.74655	2.06916e-06	0.000183777	TMEM235	transmembrane protein 235	protein_coding	NA	TMEM235	283999
ENSG00000258986	8.16264	-3.8409	0.592804	-6.47921	9.22023e-11	3.18327e-07	TMEM179	transmembrane protein 179	protein_coding	NA	TMEM179	388021
ENSG00000205777	1.02804	-3.83695	1.37047	-2.79974	0.00511435	0.0269597	GAGE1	G antigen 1	protein_coding	NA	GAGE1	2543	NA
ENSG00000176490	4.23358	-3.83658	0.819136	-4.68369	2.81752e-06	0.000224707	DIRAS1	DIRAS family GTPase 1	protein_coding	NA	DIRAS1	148252	NA
ENSG00000186086	2.85046	-3.82352	1.10236	-3.46849	0.000523383	0.00627753	NBPF6	NBPF member 6	protein_coding	NA	NBPF6	653149	NA
ENSG00000187736	1.88847	-3.82337	1.0397	-3.67738	0.00023564	0.00373912	NHEJ1	non-homologous end joining factor 1	protein_coding	NA	NHEJ1	79840	NA
ENSG00000130368	7.03236	-3.81879	0.731804	-5.21832	1.80549e-07	3.98353e-05	MAS1	MAS1 proto-oncogene, G protein-coupled receptor	protein_coding	NA	MAS1	4142	This gene encodes a class I seven-transmembrane G-protein-coupled receptor. The encoded protein is a receptor for angiotensin-(1-7) and preferentially couples to the Gq protein, activating the phospholipase C signaling pathway. The encoded protein may play a role in multiple processes including hypotension, smooth muscle relaxation and cardioprotection by mediating the effects of angiotensin-(1-7…
ENSG00000273274	2.99035	-3.81684	1.41697	-2.69367	0.00706701	0.0329943	ZBTB8B	zinc finger and BTB domain containing 8B	protein_coding	NA	ZBTB8B	728116
ENSG00000182870	13.8207	-3.81485	0.734066	-5.19687	2.0267e-07	4.35121e-05	GALNT9	polypeptide N-acetylgalactosaminyltransferase 9	protein_coding	NA	GALNT9	50614	NA
ENSG00000165066	4.78026	-3.81308	0.740671	-5.14814	2.6308e-07	4.97099e-05	NKX6-3	NK6 homeobox 3	protein_coding	NA	NKX6-3	157848	NA
ENSG00000186723	6.26226	-3.79947	0.845415	-4.49421	6.98299e-06	0.000398907	OR10H1	olfactory receptor family 10 subfamily H member 1	protein_coding	NA	OR10H1	26539	Olfactory receptors interact with odorant molecules in the nose, to initiate a neuronal response that triggers the perception of a smell. The olfactory receptor proteins are members of a large family of G-protein-coupled receptors (GPCR) arising from single coding-exon genes. Olfactory receptors share a 7-transmembrane domain structure with many neurotransmitter and hormone receptors and are resp…
ENSG00000261594	2.1205	-3.79651	0.949421	-3.99876	6.36742e-05	0.00165891	TPBGL	trophoblast glycoprotein like	protein_coding	NA	TPBGL	100507050
ENSG00000264813	1.46658	-3.79617	1.30323	-2.91289	0.00358102	0.0213782	NA	NA	protein_coding	NA	AC113554.1	NA	NA
ENSG00000165762	4.82191	-3.7939	0.912615	-4.15718	3.22206e-05	0.00105056	OR4K2	olfactory receptor family 4 subfamily K member 2	protein_coding	NA	OR4K2	390431	Olfactory receptors interact with odorant molecules in the nose, to initiate a neuronal response that triggers the perception of a smell. The olfactory receptor proteins are members of a large family of G-protein-coupled receptors (GPCR) arising from single coding-exon genes. Olfactory receptors share a 7-transmembrane domain structure with many neurotransmitter and hormone receptors and are resp…
ENSG00000274386	4.0535	-3.78986	0.742306	-5.10552	3.29883e-07	5.81808e-05	TMEM269	transmembrane protein 269	protein_coding	NA	TMEM269	100129924
ENSG00000171053	3.71946	-3.78946	0.786702	-4.8169	1.45803e-06	0.000152621	PATE1	prostate and testis expressed 1	protein_coding	NA	PATE1	160065
ENSG00000172023	3.14061	-3.78578	0.801396	-4.72398	2.31272e-06	0.000198531	REG1B	regenerating family member 1 beta	protein_coding	NA	REG1B	5968	NA
ENSG00000171246	6.7256	-3.78449	0.675246	-5.60461	2.08726e-08	1.07978e-05	NPTX1	neuronal pentraxin 1	protein_coding	NA	NPTX1	4884	NA
ENSG00000180934	4.45716	-3.78355	0.78708	-4.80707	1.53156e-06	0.000156755	OR56A1	olfactory receptor family 56 subfamily A member 1	protein_coding	NA	OR56A1	120796	Olfactory receptors interact with odorant molecules in the nose, to initiate a neuronal response that triggers the perception of a smell. The olfactory receptor proteins are members of a large family of G-protein-coupled receptors (GPCR) arising from single coding-exon genes. Olfactory receptors share a 7-transmembrane domain structure with many neurotransmitter and hormone receptors and are resp…
ENSG00000185385	4.00661	-3.7792	0.985434	-3.83506	0.000125532	0.00253723	OR7A17	olfactory receptor family 7 subfamily A member 17	protein_coding	NA	OR7A17	26333	Olfactory receptors interact with odorant molecules in the nose, to initiate a neuronal response that triggers the perception of a smell. The olfactory receptor proteins are members of a large family of G-protein-coupled receptors (GPCR) arising from single coding-exon genes. Olfactory receptors share a 7-transmembrane domain structure with many neurotransmitter and hormone receptors and are resp…
ENSG00000181195	6.10245	-3.77765	0.858622	-4.39967	1.08416e-05	0.000522868	PENK	proenkephalin	protein_coding	NA	PENK	5179	NA
ENSG00000177551	6.41114	-3.77412	0.748659	-5.04117	4.627e-07	7.25474e-05	NHLH2	nescient helix-loop-helix 2	protein_coding	NA	NHLH2	4808
ENSG00000177202	2.12064	-3.77172	0.792581	-4.75879	1.94761e-06	0.000177701	SPACA4	sperm acrosome associated 4	protein_coding	NA	SPACA4	171169
ENSG00000146910	1.64959	-3.76375	1.43599	-2.62101	0.00876701	0.0376937	CNPY1	canopy FGF signaling regulator 1	protein_coding	NA	CNPY1	285888	Cnpy1 is expressed in the midbrain-hindbrain (MHB) boundary in zebrafish, binds FGFR1 (MIM 136350), and plays a role in FGF signaling (Hirate and Okamoto, 2006 [PubMed 16488878]).[supplied by OMIM, Dec 2008]
ENSG00000271824	0.685932	-3.76221	1.44212	-2.60881	0.00908577	0.0385197	SMIM32	small integral membrane protein 32	protein_coding	NA	SMIM32	389332
ENSG00000188582	4.03823	-3.75163	0.766231	-4.89621	9.77009e-07	0.00011726	PAQR9	progestin and adipoQ receptor family member 9	protein_coding	NA	PAQR9	344838
ENSG00000184330	2.77429	-3.74971	1.0503	-3.57014	0.000356793	0.00492005	S100A7A	S100 calcium binding protein A7A	protein_coding	NA	S100A7A	338324
ENSG00000127588	2.21331	-3.74821	1.36054	-2.75495	0.00587007	0.0295091	GNG13	G protein subunit gamma 13	protein_coding	NA	GNG13	51764	Heterotrimeric G proteins, which consist of alpha (see MIM 139320), beta (see MIM 139380), and gamma subunits, function as signal transducers for the 7-transmembrane-helix G protein-coupled receptors. GNG13 is a gamma subunit that is expressed in taste, retinal, and neuronal tissues and plays a key role in taste transduction (Li et al., 2006 [PubMed 16473877]).[supplied by OMIM, Oct 2009]
ENSG00000183629	1.47444	-3.74748	0.939145	-3.99031	6.59871e-05	0.00168844	GOLGA8G	golgin A8 family member G	protein_coding	NA	GOLGA8G	283768
ENSG00000197849	3.25197	-3.74714	0.873726	-4.28869	1.79727e-05	0.000721374	OR8G1	olfactory receptor family 8 subfamily G member 1 (gene/pseudogene)	protein_coding	NA	OR8G1	26494	NA
ENSG00000104818	2.40725	-3.73735	1.0738	-3.4805	0.000500487	0.00610224	CGB2	chorionic gonadotropin subunit beta 2	protein_coding	NA	CGB2	114336	The beta subunit of chorionic gonadotropin (CGB) is encoded by six highly homologous and structurally similar genes that are arranged in tandem and inverted pairs on chromosome 19q13.3, and contiguous with the luteinizing hormone beta (LHB) subunit gene. The CGB genes are primarily distinguished by differences in the 5' untranscribed region. This gene was originally thought to be one of the two p…
ENSG00000182050	8.96695	-3.73476	0.867442	-4.30549	1.66615e-05	0.000691338	MGAT4C	MGAT4 family member C	protein_coding	NA	MGAT4C	25834
ENSG00000204583	5.9384	-3.73243	0.94963	-3.9304	8.48033e-05	0.0019573	LRCOL1	leucine rich colipase like 1	protein_coding	NA	LRCOL1	100507055
ENSG00000163497	1.51902	-3.72484	0.980422	-3.79923	0.000145149	0.0027482	FEV	FEV transcription factor, ETS family member	protein_coding	NA	FEV	54738	NA
ENSG00000277758	3.97484	-3.72274	0.59194	-6.28905	3.19418e-10	8.40661e-07	LOC102724488	synaptotagmin-15	protein_coding	NA	FO681492.1	102724488
ENSG00000168928	2.83589	-3.71951	1.24682	-2.98321	0.00285246	0.0184898	CTRB2	chymotrypsinogen B2	protein_coding	NA	CTRB2	440387	NA
ENSG00000213221	3.0792	-3.71416	1.09359	-3.3963	0.000683029	0.00742167	DNLZ	DNL-type zinc finger	protein_coding	NA	DNLZ	728489
ENSG00000137392	2.49755	-3.71392	0.899017	-4.13109	3.61044e-05	0.00113217	CLPS	colipase	protein_coding	NA	CLPS	1208	The protein encoded by this gene is a cofactor needed by pancreatic lipase for efficient dietary lipid hydrolysis. It binds to the C-terminal, non-catalytic domain of lipase, thereby stabilizing an active conformation and considerably increasing the overall hydrophobic binding site. The gene product allows lipase to anchor noncovalently to the surface of lipid micelles, counteracting the destabil…
ENSG00000185523	1.71856	-3.70712	0.953767	-3.88681	0.000101568	0.00219109	SPATA45	spermatogenesis associated 45	protein_coding	NA	SPATA45	149643
ENSG00000163530	3.96921	-3.70696	0.77963	-4.75477	1.98676e-06	0.000179561	DPPA2	developmental pluripotency associated 2	protein_coding	NA	DPPA2	151871
ENSG00000162068	5.11352	-3.70486	0.790702	-4.68553	2.79231e-06	0.000223664	NTN3	netrin 3	protein_coding	NA	NTN3	4917
ENSG00000116783	0.882343	-3.70359	1.05808	-3.5003	0.000464743	0.0058324	TNNI3K	TNNI3 interacting kinase	protein_coding	NA	TNNI3K	51086	This gene encodes a protein that belongs to the MAP kinase kinase kinase (MAPKKK) family of protein kinases. The protein contains ankyrin repeat, protein kinase and serine-rich domains and is thought to play a role in cardiac physiology. [provided by RefSeq, Sep 2012]
ENSG00000170180	1.46708	-3.69744	1.21869	-3.03396	0.00241371	0.0166681	GYPA	glycophorin A (MNS blood group)	protein_coding	NA	GYPA	2993	NA
ENSG00000204978	1.94148	-3.69371	0.941103	-3.92487	8.67756e-05	0.00197297	ERICH4	glutamate rich 4	protein_coding	NA	ERICH4	100170765
ENSG00000104888	11.2924	-3.69231	0.621098	-5.94481	2.76773e-09	3.64213e-06	SLC17A7	solute carrier family 17 member 7	protein_coding	NA	SLC17A7	57030	The protein encoded by this gene is a vesicle-bound, sodium-dependent phosphate transporter that is specifically expressed in the neuron-rich regions of the brain. It is preferentially associated with the membranes of synaptic vesicles and functions in glutamate transport. The protein shares 82% identity with the differentiation-associated Na-dependent inorganic phosphate cotransporter and they a…
ENSG00000203685	6.14705	-3.68898	0.843136	-4.37531	1.21258e-05	0.000562704	STUM	stum, mechanosensory transduction mediator homolog	protein_coding	NA	STUM	375057
ENSG00000181656	2.69311	-3.68836	0.953172	-3.86956	0.000109032	0.00229304	GPR88	G protein-coupled receptor 88	protein_coding	NA	GPR88	54112	NA
ENSG00000261667	1.9501	-3.68244	1.00216	-3.67449	0.000238329	0.00376079	LY6L	lymphocyte antigen 6 family member L	protein_coding	NA	LY6L	101928108
ENSG00000239605	2.91715	-3.68235	0.907107	-4.05945	4.91891e-05	0.00140504	STPG4	sperm-tail PG-rich repeat containing 4	protein_coding	NA	STPG4	285051
ENSG00000105605	6.87166	-3.68091	0.809128	-4.54923	5.38419e-06	0.000339652	CACNG7	calcium voltage-gated channel auxiliary subunit gamma 7	protein_coding	NA	CACNG7	59284	The protein encoded by this gene is a type II transmembrane AMPA receptor regulatory protein (TARP). TARPs regulate both trafficking and channel gating of the AMPA receptors. This gene is part of a functionally diverse eight-member protein subfamily of the PMP-22/EMP/MP20 family and is located in a cluster with two family members, a type I TARP and a calcium channel gamma subunit. [provided by Re…
ENSG00000229859	2.97776	-3.67675	0.922427	-3.98596	6.72093e-05	0.00170781	PGA3	pepsinogen 3, group I (pepsinogen A)	protein_coding	NA	PGA3	643834	NA
ENSG00000176495	4.87028	-3.67537	0.922191	-3.98547	6.73465e-05	0.00170781	OR5AN1	olfactory receptor family 5 subfamily AN member 1	protein_coding	NA	OR5AN1	390195	Olfactory receptors interact with odorant molecules in the nose, to initiate a neuronal response that triggers the perception of a smell. The olfactory receptor proteins are members of a large family of G-protein-coupled receptors (GPCR) arising from single coding-exon genes. Olfactory receptors share a 7-transmembrane domain structure with many neurotransmitter and hormone receptors and are resp…
ENSG00000261873	1.50774	-3.67485	1.03686	-3.54423	0.000393762	0.00523963	NA	NA	protein_coding	NA	SMIM36	NA	NA
ENSG00000101198	5.18687	-3.66893	0.770566	-4.76135	1.92302e-06	0.000177139	NKAIN4	sodium/potassium transporting ATPase interacting 4	protein_coding	NA	NKAIN4	128414	NKAIN4 is a member of a family of mammalian proteins (see NKAIN1; MIM 612871) with similarity to Drosophila Nkain and interacts with the beta subunit of Na,K-ATPase (ATP1B1; MIM 182330) (Gorokhova et al., 2007 [PubMed 17606467]).[supplied by OMIM, Jun 2009]
ENSG00000130720	6.81586	-3.66326	0.693221	-5.2844	1.26118e-07	3.11876e-05	FIBCD1	fibrinogen C domain containing 1	protein_coding	NA	FIBCD1	84929	FIBCD1 is a conserved type II transmembrane endocytic receptor that binds chitin and is located primarily in the intestinal brush border (Schlosser et al., 2009 [PubMed 19710473]).[supplied by OMIM, Apr 2010]
ENSG00000125815	1.6245	-3.65982	1.04919	-3.48824	0.000486215	0.00599333	CST8	cystatin 8	protein_coding	NA	CST8	10047	The cystatin superfamily encompasses proteins that contain multiple cystatin-like sequences. Some of the members are active cysteine protease inhibitors, while others have lost or perhaps never acquired this inhibitory activity. There are three inhibitory families in the superfamily, including the type 1 cystatins (stefins), type 2 cystatins and the kininogens. The type 2 cystatin proteins are a …
ENSG00000138136	2.81868	-3.6584	1.09321	-3.34647	0.000818479	0.00835864	LBX1	ladybird homeobox 1	protein_coding	NA	LBX1	10660	This gene and the orthologous mouse gene were found by their homology to the Drosophila lady bird early and late homeobox genes. In the mouse, this gene is a key regulator of muscle precursor cell migration and is required for the acquisition of dorsal identities of forelimb muscles. [provided by RefSeq, Jul 2008]
ENSG00000260230	8.64988	-3.65422	0.767462	-4.76143	1.92224e-06	0.000177139	FRRS1L	ferric chelate reductase 1 like	protein_coding	NA	FRRS1L	23732	NA
ENSG00000048540	8.05277	-3.65191	0.666122	-5.48234	4.19728e-08	1.66886e-05	LMO3	LIM domain only 3	protein_coding	NA	LMO3	55885	The protein encoded by this gene belongs to the rhombotin family of cysteine-rich LIM domain oncogenes. This gene is predominantly expressed in the brain. Related family members, LMO1 and LMO2 on chromosome 11, have been reported to be involved in chromosomal translocations in T-cell leukemia. Many alternatively spliced transcript variants have been found for this gene. [provided by RefSeq, Aug 2…
ENSG00000109208	2.4717	-3.65164	1.06497	-3.42887	0.000606098	0.00687994	SMR3A	submaxillary gland androgen regulated protein 3A	protein_coding	NA	SMR3A	26952
ENSG00000183166	8.45482	-3.64818	0.76572	-4.76438	1.89434e-06	0.000176259	CALN1	calneuron 1	protein_coding	NA	CALN1	83698	NA
ENSG00000167751	7.36887	-3.64699	0.81974	-4.44896	8.62881e-06	0.000460112	KLK2	kallikrein related peptidase 2	protein_coding	NA	KLK2	3817	NA
ENSG00000120341	2.85943	-3.64103	1.15898	-3.14159	0.00168033	0.0133101	SEC16B	SEC16 homolog B, endoplasmic reticulum export factor	protein_coding	NA	SEC16B	89866	SEC16B is a mammalian homolog of S. cerevisiae Sec16 that is required for organization of transitional endoplasmic reticulum (ER) sites and protein export (Bhattacharyya and Glick, 2007 [PubMed 17192411]).[supplied by OMIM, Jun 2009]
ENSG00000167011	4.69434	-3.63847	0.648112	-5.61396	1.97745e-08	1.07978e-05	NAT16	N-acetyltransferase 16 (putative)	protein_coding	NA	NAT16	375607
ENSG00000184350	5.17539	-3.6361	0.943357	-3.85442	0.000116004	0.00239321	MRGPRE	MAS related GPR family member E	protein_coding	NA	MRGPRE	116534
ENSG00000187857	4.5083	-3.63293	1.01597	-3.57583	0.000349126	0.00484515	OR6C75	olfactory receptor family 6 subfamily C member 75	protein_coding	NA	OR6C75	390323	Olfactory receptors interact with odorant molecules in the nose, to initiate a neuronal response that triggers the perception of a smell. The olfactory receptor proteins are members of a large family of G-protein-coupled receptors (GPCR) arising from single coding-exon genes. Olfactory receptors share a 7-transmembrane domain structure with many neurotransmitter and hormone receptors and are resp…
ENSG00000167281	15.5203	-3.6326	0.731986	-4.96267	6.95314e-07	9.6445e-05	RBFOX3	RNA binding fox-1 homolog 3	protein_coding	NA	RBFOX3	146713	NA
ENSG00000197953	5.60503	-3.62771	0.676625	-5.36147	8.25455e-08	2.34238e-05	AADACL2	arylacetamide deacetylase like 2	protein_coding	NA	AADACL2	344752
ENSG00000177464	5.03103	-3.62553	0.964934	-3.75728	0.000171767	0.00307977	GPR4	G protein-coupled receptor 4	protein_coding	NA	GPR4	2828
ENSG00000187223	2.80822	-3.61038	0.994524	-3.63025	0.000283143	0.00420672	LCE2D	late cornified envelope 2D	protein_coding	NA	LCE2D	353141
ENSG00000203663	3.38526	-3.60922	0.891089	-4.05035	5.11417e-05	0.00144052	OR2L2	olfactory receptor family 2 subfamily L member 2	protein_coding	NA	OR2L2	26246	Olfactory receptors interact with odorant molecules in the nose, to initiate a neuronal response that triggers the perception of a smell. The olfactory receptor proteins are members of a large family of G-protein-coupled receptors (GPCR) arising from single coding-exon genes. Olfactory receptors share a 7-transmembrane domain structure with many neurotransmitter and hormone receptors and are resp…
ENSG00000229637	1.42787	-3.60803	1.05245	-3.42822	0.000607549	0.00688369	PRAC2	PRAC2 small nuclear protein	protein_coding	NA	PRAC2	360205	NA
ENSG00000285868	1.79411	-3.60688	1.19647	-3.0146	0.00257319	0.0173394	NA	NA	protein_coding	NA	AC008676.3	NA	NA
ENSG00000198049	5.12923	-3.601	0.793953	-4.53553	5.74602e-06	0.000350526	AVPR1B	arginine vasopressin receptor 1B	protein_coding	NA	AVPR1B	553	NA
ENSG00000146352	6.96161	-3.601	0.694359	-5.18607	2.14777e-07	4.45477e-05	CLVS2	clavesin 2	protein_coding	NA	CLVS2	134829	This gene encodes a protein that belongs to the SEC14/CRAL-TRIO family of proteins. A similar protein in rat is thought to function in the endosomal pathway between early endosomes and mature lysosomes. [provided by RefSeq, Aug 2013]
ENSG00000159173	6.94028	-3.59793	0.705699	-5.09839	3.42559e-07	5.95656e-05	TNNI1	troponin I1, slow skeletal type	protein_coding	NA	TNNI1	7135	NA
ENSG00000037965	3.50813	-3.59683	0.836437	-4.30018	1.70657e-05	0.000702572	HOXC8	homeobox C8	protein_coding	NA	HOXC8	3224	This gene belongs to the homeobox family of genes. The homeobox genes encode a highly conserved family of transcription factors that play an important role in morphogenesis in all multicellular organisms. Mammals possess four similar homeobox gene clusters, HOXA, HOXB, HOXC and HOXD, which are located on different chromosomes and consist of 9 to 11 genes arranged in tandem. This gene is one of se…
ENSG00000179284	4.23993	-3.59083	0.819018	-4.38432	1.16351e-05	0.000546621	DAND5	DAN domain BMP antagonist family member 5	protein_coding	NA	DAND5	199699	NA
ENSG00000103175	10.5388	-3.59	0.622621	-5.76594	8.12023e-09	6.68751e-06	WFDC1	WAP four-disulfide core domain 1	protein_coding	NA	WFDC1	58189	This gene encodes a member of the WAP-type four disulfide core domain family. The WAP-type four-disulfide core domain contains eight cysteines forming four disulfide bonds at the core of the protein, and functions as a protease inhibitor in many family members. This gene is mapped to chromosome 16q24, an area of frequent loss of heterozygosity in cancers, including prostate, breast and hepatocell…
ENSG00000179626	3.47982	-3.58918	0.704779	-5.09263	3.53128e-07	6.05654e-05	OR6C4	olfactory receptor family 6 subfamily C member 4	protein_coding	NA	OR6C4	341418	Olfactory receptors interact with odorant molecules in the nose, to initiate a neuronal response that triggers the perception of a smell. The olfactory receptor proteins are members of a large family of G-protein-coupled receptors (GPCR) arising from single coding-exon genes. Olfactory receptors share a 7-transmembrane domain structure with many neurotransmitter and hormone receptors and are resp…
ENSG00000187616	3.7167	-3.58856	1.09312	-3.28287	0.00102755	0.00966834	MYMK	myomaker, myoblast fusion factor	protein_coding	NA	MYMK	389827
ENSG00000115297	4.83485	-3.58854	0.852113	-4.21135	2.53854e-05	0.000895567	TLX2	T cell leukemia homeobox 2	protein_coding	NA	TLX2	3196	This gene is a member of an orphan homeobox-containing transcription factor family. Studies of the mouse ortholog have shown that the encoded protein is crucial for the development of the enteric nervous system; in humans, loss-of-function may play a role in tumorigenesis of gastrointestinal stromal tumors. [provided by RefSeq, May 2010]
ENSG00000187533	4.28082	-3.58728	1.04156	-3.44414	0.000572872	0.00665085	PRR27	proline rich 27	protein_coding	NA	PRR27	401137
ENSG00000075429	7.08137	-3.58486	0.888543	-4.03454	5.47094e-05	0.0015021	CACNG5	calcium voltage-gated channel auxiliary subunit gamma 5	protein_coding	NA	CACNG5	27091	The protein encoded by this gene is a type II transmembrane AMPA receptor regulatory protein (TARP). TARPs regulate both trafficking and channel gating of the AMPA receptors. This gene is part of a functionally diverse eight-member protein subfamily of the PMP-22/EMP/MP20 family and is located in a cluster with two family members, a type I TARP and a calcium channel gamma subunit. This gene is a …
ENSG00000267127	3.88997	-3.57385	0.871864	-4.09909	4.1477e-05	0.00124249	NA	NA	protein_coding	NA	AC090360.1	NA	NA
ENSG00000183114	1.86739	-3.57324	1.05309	-3.39311	0.000691042	0.00748447	FAM43B	family with sequence similarity 43 member B	protein_coding	NA	FAM43B	163933
ENSG00000154611	3.16074	-3.57246	0.768895	-4.64623	3.38061e-06	0.00025164	PSMA8	proteasome subunit alpha 8	protein_coding	NA	PSMA8	143471
ENSG00000113739	6.71607	-3.57011	0.74664	-4.78156	1.73936e-06	0.000167218	STC2	stanniocalcin 2	protein_coding	NA	STC2	8614	This gene encodes a secreted, homodimeric glycoprotein that is expressed in a wide variety of tissues and may have autocrine or paracrine functions. The encoded protein has 10 of its 15 cysteine residues conserved among stanniocalcin family members and is phosphorylated by casein kinase 2 exclusively on its serine residues. Its C-terminus contains a cluster of histidine residues which may interac…
ENSG00000205927	2.67852	-3.56873	0.908871	-3.92655	8.61719e-05	0.00196966	OLIG2	oligodendrocyte transcription factor 2	protein_coding	NA	OLIG2	10215	NA
ENSG00000106006	2.93029	-3.56784	1.00073	-3.56523	0.000363537	0.00497766	HOXA6	homeobox A6	protein_coding	NA	HOXA6	3203	In vertebrates, the genes encoding the class of transcription factors called homeobox genes are found in clusters named A, B, C, and D on four separate chromosomes. Expression of these proteins is spatially and temporally regulated during embryonic development. This gene is part of the A cluster on chromosome 7 and encodes a DNA-binding transcription factor which may regulate gene expression, mor…
ENSG00000063438	2.03687	-3.56575	0.838623	-4.25191	2.11959e-05	0.000799369	NA	NA	protein_coding	NA	AHRR	NA	NA
ENSG00000121410	1.65172	-3.56267	0.869093	-4.0993	4.14397e-05	0.00124238	A1BG	alpha-1-B glycoprotein	protein_coding	NA	A1BG	1	The protein encoded by this gene is a plasma glycoprotein of unknown function. The protein shows sequence similarity to the variable regions of some immunoglobulin supergene family member proteins. [provided by RefSeq, Jul 2008]
ENSG00000170373	11.3197	-3.56091	0.983914	-3.61912	0.000295603	0.00433073	CST1	cystatin SN	protein_coding	NA	CST1	1469	NA
ENSG00000137731	5.24016	-3.56085	0.845495	-4.21155	2.53621e-05	0.000895567	FXYD2	FXYD domain containing ion transport regulator 2	protein_coding	NA	FXYD2	486	This gene encodes a member of the FXYD family of transmembrane proteins. This particular protein encodes the sodium/potassium-transporting ATPase subunit gamma. Mutations in this gene have been associated with Renal Hypomagnesemia-2. Alternatively spliced transcript variants have been described. Read-through transcripts have been observed between this locus and the upstream FXYD domain-containing…
ENSG00000148704	7.97029	-3.55634	0.721684	-4.92783	8.31465e-07	0.000104831	VAX1	ventral anterior homeobox 1	protein_coding	NA	VAX1	11023	This gene encodes a homeo-domain containing protein from a class of homeobox transcription factors which are conserved in vertebrates. Genes of this family are involved in the regulation of body development and morphogenesis. The most conserved genes, called HOX genes are found in special gene clusters. This gene belongs to the VAX subfamily and lies in the vicinity of the EMX homeobox gene famil…
ENSG00000158427	1.91479	-3.55599	0.78086	-4.55394	5.26516e-06	0.000333333	TMSB15B	thymosin beta 15B	protein_coding	NA	TMSB15B	286527
ENSG00000159261	4.72853	-3.55556	0.881636	-4.03291	5.50908e-05	0.00150912	CLDN14	claudin 14	protein_coding	NA	CLDN14	23562	NA
ENSG00000140285	4.16722	-3.55543	0.870001	-4.08669	4.37565e-05	0.00128774	FGF7	fibroblast growth factor 7	protein_coding	NA	FGF7	2252	The protein encoded by this gene is a member of the fibroblast growth factor (FGF) family. FGF family members possess broad mitogenic and cell survival activities, and are involved in a variety of biological processes, including embryonic development, cell growth, morphogenesis, tissue repair, tumor growth and invasion. This protein is a potent epithelial cell-specific growth factor, whose mitoge…
ENSG00000187902	4.77563	-3.55103	0.747785	-4.74873	2.04696e-06	0.000182917	SHISA7	shisa family member 7	protein_coding	NA	SHISA7	729956
ENSG00000285509	1.07112	-3.5494	1.25435	-2.82969	0.00465939	0.025314	NA	NA	protein_coding	NA	TBCEL-TECTA	NA	NA
ENSG00000168427	7.76613	-3.54802	0.6134	-5.7842	7.28605e-09	6.54785e-06	KLHL30	kelch like family member 30	protein_coding	NA	KLHL30	377007
ENSG00000187398	6.74405	-3.54688	0.657215	-5.39684	6.78252e-08	2.12563e-05	LUZP2	leucine zipper protein 2	protein_coding	NA	LUZP2	338645	NA
ENSG00000168925	3.57804	-3.54473	0.998728	-3.54924	0.000386337	0.00517259	CTRB1	chymotrypsinogen B1	protein_coding	NA	CTRB1	1504	NA
ENSG00000213973	4.15098	-3.54116	0.88666	-3.99382	6.50162e-05	0.00167397	ZNF99	zinc finger protein 99	protein_coding	NA	ZNF99	7652
ENSG00000234511	3.39784	-3.53608	0.80828	-4.37483	1.21527e-05	0.000563245	C5orf58	chromosome 5 open reading frame 58	protein_coding	NA	C5orf58	133874
ENSG00000157335	3.5764	-3.53527	0.780195	-4.53126	5.86335e-06	0.000353586	CLEC18C	C-type lectin domain family 18 member C	protein_coding	NA	CLEC18C	283971
ENSG00000155269	8.58207	-3.53261	0.948896	-3.72286	0.000196978	0.00336635	GPR78	G protein-coupled receptor 78	protein_coding	NA	GPR78	27201	The protein encoded by this gene belongs to the G protein-coupled receptor family, which contain 7 transmembrane domains and transduce extracellular signals through heterotrimeric G proteins. This is an orphan receptor, which displays significant level of constitutive activity. Association analysis shows preliminary evidence for the involvement of this gene in susceptibility to bipolar affective …
ENSG00000160349	4.60619	-3.52827	0.787157	-4.48229	7.38454e-06	0.000416678	LCN1	lipocalin 1	protein_coding	NA	LCN1	3933	NA
ENSG00000179292	3.03599	-3.52571	0.740897	-4.7587	1.94841e-06	0.000177701	TMEM151A	transmembrane protein 151A	protein_coding	NA	TMEM151A	256472
ENSG00000287725	1.17903	-3.52367	1.13985	-3.09135	0.00199249	0.0148624	NA	NA	protein_coding	NA	AP003071.5	NA	NA
ENSG00000178690	2.40879	-3.52074	0.998348	-3.52656	0.000420989	0.00547003	DYNAP	dynactin associated protein	protein_coding	NA	DYNAP	284254
ENSG00000198443	0.819105	-3.50476	1.13587	-3.08554	0.00203184	0.0150695	KRTAP4-1	keratin associated protein 4-1	protein_coding	NA	KRTAP4-1	85285	NA
ENSG00000172324	5.17687	-3.5019	0.925782	-3.78264	0.000155174	0.00286715	OR5A2	olfactory receptor family 5 subfamily A member 2	protein_coding	NA	OR5A2	219981	Olfactory receptors interact with odorant molecules in the nose, to initiate a neuronal response that triggers the perception of a smell. The olfactory receptor proteins are members of a large family of G-protein-coupled receptors (GPCR) arising from single coding-exon genes. Olfactory receptors share a 7-transmembrane domain structure with many neurotransmitter and hormone receptors and are resp…
ENSG00000181552	1.43409	-3.49992	0.968418	-3.61406	0.000301436	0.00439096	EDDM3B	epididymal protein 3B	protein_coding	NA	EDDM3B	64184	NA
ENSG00000184166	4.79483	-3.49761	0.897299	-3.89793	9.70201e-05	0.00213039	OR1D2	olfactory receptor family 1 subfamily D member 2	protein_coding	NA	OR1D2	4991	Olfactory receptors interact with odorant molecules in the nose, to initiate a neuronal response that triggers the perception of a smell. The olfactory receptor proteins are members of a large family of G-protein-coupled receptors (GPCR) arising from single coding-exon genes. Olfactory receptors share a 7-transmembrane domain structure with many neurotransmitter and hormone receptors and are resp…
ENSG00000135413	3.35872	-3.49682	0.887603	-3.93962	8.16106e-05	0.0019219	LACRT	lacritin	protein_coding	NA	LACRT	90070	The protein encoded by this gene is highly expressed in the lacrimal glands and localized primarily to secretory granules and secretory fluid. It augments lacrimal acinar cell secretion, promotes ductal cell proliferation, and stimulates signaling through tyrosine phosphorylation and release of calcium. [provided by RefSeq, Jul 2008]
ENSG00000205238	1.91466	-3.496	1.22123	-2.86269	0.00420055	0.0236621	SPDYE2	speedy/RINGO cell cycle regulator family member E2	protein_coding	NA	SPDYE2	441273
ENSG00000180998	4.56533	-3.48902	0.61818	-5.64402	1.66129e-08	9.71618e-06	GPR137C	G protein-coupled receptor 137C	protein_coding	NA	GPR137C	283554
ENSG00000102924	4.38123	-3.48804	0.973757	-3.58204	0.000340916	0.00476713	CBLN1	cerebellin 1 precursor	protein_coding	NA	CBLN1	869	This gene encodes a cerebellum-specific precursor protein, precerebellin, with similarity to the globular (non-collagen-like) domain of complement component C1qB. Precerebellin is processed to give rise to several derivatives, including the hexadecapeptide, cerebellin, which is highly enriched in postsynaptic structures of Purkinje cells. Cerebellin has also been found in human and rat adrenals, …
ENSG00000205329	1.52358	-3.48412	0.977044	-3.56598	0.000362494	0.00497091	OR6C3	olfactory receptor family 6 subfamily C member 3	protein_coding	NA	OR6C3	254786	Olfactory receptors interact with odorant molecules in the nose, to initiate a neuronal response that triggers the perception of a smell. The olfactory receptor proteins are members of a large family of G-protein-coupled receptors (GPCR) arising from single coding-exon genes. Olfactory receptors share a 7-transmembrane domain structure with many neurotransmitter and hormone receptors and are resp…
ENSG00000233608	2.363	-3.48218	0.959703	-3.62839	0.000285191	0.00422353	TWIST2	twist family bHLH transcription factor 2	protein_coding	NA	TWIST2	117581	NA
ENSG00000206262	4.86262	-3.4806	0.832956	-4.1786	2.93304e-05	0.000978902	FOXL2NB	FOXL2 neighbor	protein_coding	NA	FOXL2NB	401089
ENSG00000187135	3.0894	-3.47833	0.878235	-3.96059	7.47644e-05	0.00182663	VSTM2B	V-set and transmembrane domain containing 2B	protein_coding	NA	VSTM2B	342865
ENSG00000186965	1.4104	-3.47654	1.36503	-2.54686	0.0108698	0.0431451	KRTAP19-2	keratin associated protein 19-2	protein_coding	NA	KRTAP19-2	337969
ENSG00000175868	4.49657	-3.47176	0.902094	-3.84856	0.000118815	0.00243509	CALCB	calcitonin related polypeptide beta	protein_coding	NA	CALCB	797
ENSG00000261678	2.26065	-3.47136	0.857702	-4.04728	5.1817e-05	0.0014486	SCRT1	scratch family transcriptional repressor 1	protein_coding	NA	SCRT1	83482	NA
ENSG00000213023	8.82885	-3.47009	0.624836	-5.55359	2.7986e-08	1.27305e-05	SYT3	synaptotagmin 3	protein_coding	NA	SYT3	84258
ENSG00000101204	21.2725	-3.46718	0.724194	-4.78764	1.68757e-06	0.000164064	CHRNA4	cholinergic receptor nicotinic alpha 4 subunit	protein_coding	NA	CHRNA4	1137	This gene encodes a nicotinic acetylcholine receptor, which belongs to a superfamily of ligand-gated ion channels that play a role in fast signal transmission at synapses. These pentameric receptors can bind acetylcholine, which causes an extensive change in conformation that leads to the opening of an ion-conducting channel across the plasma membrane. This protein is an integral membrane recepto…
ENSG00000122133	4.45904	-3.46635	0.91594	-3.78448	0.000154032	0.0028563	PAEP	progestagen associated endometrial protein	protein_coding	NA	PAEP	5047	This gene is a member of the kernel lipocalin superfamily whose members share relatively low sequence similarity but have highly conserved exon/intron structure and three-dimensional protein folding. Most lipocalins are clustered on the long arm of chromosome 9. The encoded glycoprotein has been previously referred to as pregnancy-associated endometrial alpha-2-globulin, placental protein 14, and…
ENSG00000176253	2.96883	-3.46607	0.9343	-3.7098	0.000207424	0.00347713	OR4K13	olfactory receptor family 4 subfamily K member 13	protein_coding	NA	OR4K13	390433	Olfactory receptors interact with odorant molecules in the nose, to initiate a neuronal response that triggers the perception of a smell. The olfactory receptor proteins are members of a large family of G-protein-coupled receptors (GPCR) arising from single coding-exon genes. Olfactory receptors share a 7-transmembrane domain structure with many neurotransmitter and hormone receptors and are resp…
ENSG00000157005	2.3248	-3.46489	0.993258	-3.48841	0.000485908	0.00599333	SST	somatostatin	protein_coding	NA	SST	6750	The hormone somatostatin has active 14 aa and 28 aa forms that are produced by alternate cleavage of the single preproprotein encoded by this gene. Somatostatin is expressed throughout the body and inhibits the release of numerous secondary hormones by binding to high-affinity G-protein-coupled somatostatin receptors. This hormone is an important regulator of the endocrine system through its inte…
ENSG00000133742	4.73215	-3.46464	0.870873	-3.97835	6.93956e-05	0.00174417	CA1	carbonic anhydrase 1	protein_coding	NA	CA1	759	Carbonic anhydrases (CAs) are a large family of zinc metalloenzymes that catalyze the reversible hydration of carbon dioxide. They participate in a variety of biological processes, including respiration, calcification, acid-base balance, bone resorption, and the formation of aqueous humor, cerebrospinal fluid, saliva and gastric acid. They show extensive diversity in tissue distribution and in th…
ENSG00000013297	3.40361	-3.46446	0.942568	-3.67555	0.000237336	0.00375203	CLDN11	claudin 11	protein_coding	NA	CLDN11	5010	This gene encodes a member of the claudin family. Claudins are integral membrane proteins and components of tight junction strands. Tight junction strands serve as a physical barrier to prevent solutes and water from passing freely through the paracellular space between epithelial or endothelial cell sheets, and also play critical roles in maintaining cell polarity and signal transductions. The p…
ENSG00000198768	8.69358	-3.46432	0.787678	-4.39815	1.09178e-05	0.000525853	APCDD1L	APC down-regulated 1 like	protein_coding	NA	APCDD1L	164284
ENSG00000206260	3.27041	-3.45959	0.778906	-4.44161	8.92904e-06	0.000466878	PRR23A	proline rich 23A	protein_coding	NA	PRR23A	729627
ENSG00000167244	1.51981	-3.45865	0.911058	-3.7963	0.00014687	0.00276383	IGF2	insulin like growth factor 2	protein_coding	NA	IGF2	3481	NA
ENSG00000182667	12.6359	-3.45812	0.706061	-4.89776	9.69353e-07	0.000116722	NTM	neurotrimin	protein_coding	NA	NTM	50863	NA
ENSG00000171864	2.98849	-3.45799	0.920427	-3.75694	0.000172007	0.00308047	PRND	prion like protein doppel	protein_coding	NA	PRND	23627	NA
ENSG00000152430	2.78695	-3.45739	0.880762	-3.92545	8.65659e-05	0.00197133	BOLL	boule homolog, RNA binding protein	protein_coding	NA	BOLL	66037	This gene belongs to the DAZ gene family required for germ cell development. It encodes an RNA-binding protein which is more similar to Drosophila Boule than to human proteins encoded by genes DAZ (deleted in azoospermia) or DAZL (deleted in azoospermia-like). Loss of this gene function results in the absence of sperm in semen (azoospermia). Histological studies demonstrated that the primary defe…
ENSG00000178752	4.64657	-3.4557	0.821878	-4.20463	2.61504e-05	0.000912441	ERFE	erythroferrone	protein_coding	NA	ERFE	151176
ENSG00000205795	4.81294	-3.45499	0.775984	-4.4524	8.49158e-06	0.000456094	CYS1	cystin 1	protein_coding	NA	CYS1	192668
ENSG00000168065	8.76466	-3.45457	0.712643	-4.84755	1.24996e-06	0.000138669	SLC22A11	solute carrier family 22 member 11	protein_coding	NA	SLC22A11	55867	NA
ENSG00000129159	13.4298	-3.45317	0.681397	-5.06779	4.02462e-07	6.57026e-05	KCNC1	potassium voltage-gated channel subfamily C member 1	protein_coding	NA	KCNC1	3746	This gene encodes a member of a family of integral membrane proteins that mediate the voltage-dependent potassium ion permeability of excitable membranes. Alternative splicing is thought to result in two transcript variants encoding isoforms that differ at their C-termini. These isoforms have had conflicting names in the literature: the longer isoform has been called both "b" and "alpha", while t…
ENSG00000180806	1.60262	-3.45284	0.816306	-4.22984	2.3386e-05	0.000844734	HOXC9	homeobox C9	protein_coding	NA	HOXC9	3225	This gene belongs to the homeobox family of genes. The homeobox genes encode a highly conserved family of transcription factors that play an important role in morphogenesis in all multicellular organisms. Mammals possess four similar homeobox gene clusters, HOXA, HOXB, HOXC and HOXD, which are located on different chromosomes and consist of 9 to 11 genes arranged in tandem. This gene is one of se…
ENSG00000123999	3.54299	-3.45229	0.736793	-4.68556	2.79198e-06	0.000223664	INHA	inhibin subunit alpha	protein_coding	NA	INHA	3623	This gene encodes a member of the TGF-beta (transforming growth factor-beta) superfamily of proteins. The encoded preproprotein is proteolytically processed to generate multiple peptide products, including the alpha subunit of the inhibin A and B protein complexes. These complexes negatively regulate follicle stimulating hormone secretion from the pituitary gland. Inhibins have also been implicat…
ENSG00000163064	2.63099	-3.451	0.801692	-4.30465	1.67252e-05	0.000692515	EN1	engrailed homeobox 1	protein_coding	NA	EN1	2019	NA
ENSG00000131668	1.83161	-3.44835	1.05175	-3.27869	0.00104292	0.00974572	BARX1	BARX homeobox 1	protein_coding	NA	BARX1	56033	This gene encodes a member of the Bar subclass of homeobox transcription factors. Studies of the mouse and chick homolog suggest the encoded protein may play a role in developing teeth and craniofacial mesenchyme of neural crest origin. The protein may also be associated with differentiation of stomach epithelia. [provided by RefSeq, Jul 2008]
ENSG00000198523	1.15642	-3.44712	1.32969	-2.59243	0.00953015	0.0397047	PLN	phospholamban	protein_coding	NA	PLN	5350	NA
ENSG00000104499	3.27696	-3.44591	1.0436	-3.30193	0.000960204	0.00926412	GML	glycosylphosphatidylinositol anchored molecule like	protein_coding	NA	GML	2765
ENSG00000053438	3.30324	-3.44554	0.776523	-4.43713	9.11654e-06	0.000469145	NNAT	neuronatin	protein_coding	NA	NNAT	4826	The protein encoded by this gene is a proteolipid that may be involved in the regulation of ion channels during brain development. The encoded protein may also play a role in forming and maintaining the structure of the nervous system. This gene is found within an intron of another gene, bladder cancer associated protein, but on the opposite strand. This gene is imprinted and is expressed only fr…
ENSG00000196990	5.11014	-3.44151	0.933295	-3.68748	0.000226486	0.00366495	FAM163B	family with sequence similarity 163 member B	protein_coding	NA	FAM163B	642968
ENSG00000116329	7.44229	-3.43774	0.794476	-4.32706	1.51115e-05	0.000648948	OPRD1	opioid receptor delta 1	protein_coding	NA	OPRD1	4985
ENSG00000143125	2.53791	-3.43461	0.907403	-3.7851	0.00015365	0.00285184	PROK1	prokineticin 1	protein_coding	NA	PROK1	84432	The protein encoded by this gene induces proliferation, migration, and fenestration (the formation of membrane discontinuities) in capillary endothelial cells derived from endocrine glands. It has little or no effect on a variety of other endothelial and non-endothelial cell types. Its expression is restricted to the steroidogenic glands (ovary, testis, adrenal, and placenta), is induced by hypox…
ENSG00000204335	2.47808	-3.43327	0.804358	-4.26833	1.96942e-05	0.000766703	SP5	Sp5 transcription factor	protein_coding	NA	SP5	389058
ENSG00000128713	2.14637	-3.43073	1.12211	-3.0574	0.00223265	0.0159488	HOXD11	homeobox D11	protein_coding	NA	HOXD11	3237	This gene belongs to the homeobox family of genes. The homeobox genes encode a highly conserved family of transcription factors that play an important role in morphogenesis in all multicellular organisms. Mammals possess four similar homeobox gene clusters, HOXA, HOXB, HOXC and HOXD, located on different chromosomes, consisting of 9 to 11 genes arranged in tandem. This gene is one of several home…
ENSG00000256660	3.26744	-3.4293	0.727809	-4.71181	2.4552e-06	0.000205135	CLEC12B	C-type lectin domain family 12 member B	protein_coding	NA	CLEC12B	387837
ENSG00000267710	4.89638	-3.42863	1.31174	-2.6138	0.00895409	0.038159	EDDM13	epididymal protein 13	protein_coding	NA	EDDM13	100506374
ENSG00000178279	3.80997	-3.42723	0.927058	-3.69689	0.000218255	0.00356148	TNP2	transition protein 2	protein_coding	NA	TNP2	7142
ENSG00000182747	3.69024	-3.42322	0.842446	-4.06343	4.83565e-05	0.00138657	SLC35D3	solute carrier family 35 member D3	protein_coding	NA	SLC35D3	340146
ENSG00000171102	6.18957	-3.42222	0.793803	-4.31117	1.62395e-05	0.000679954	OBP2B	odorant binding protein 2B	protein_coding	NA	OBP2B	29989
ENSG00000145040	1.21629	-3.42155	0.999676	-3.42266	0.000620118	0.00697037	UCN2	urocortin 2	protein_coding	NA	UCN2	90226	This gene is a member of the sauvagine/corticotropin-releasing factor/urotensin I family. It is structurally related to the corticotropin-releasing factor (CRF) gene and the encoded product is an endogenous ligand for CRF type 2 receptors. In the brain it may be responsible for the effects of stress on appetite. In spite of the gene family name similarity, the product of this gene has no sequence…
ENSG00000205301	4.08042	-3.4197	0.751841	-4.54844	5.40446e-06	0.000339652	MGAT4D	MGAT4 family member D	protein_coding	NA	MGAT4D	152586
ENSG00000228278	1.71678	-3.41935	0.918845	-3.72136	0.000198151	0.00337856	ORM2	orosomucoid 2	protein_coding	NA	ORM2	5005	NA
ENSG00000135222	3.30239	-3.4173	0.804731	-4.24651	2.17127e-05	0.000807291	CSN2	casein beta	protein_coding	NA	CSN2	1447	This gene is a member of the beta casein family. There are two types of casein protein, beta (encoded by this gene) and kappa, both of which are secreted in human milk. Beta casein is the principal protein in human milk and the primary source of essential amino acids for a suckling infant. Beta and kappa casein proteins acting together form spherical micelles which bind within them important diet…
ENSG00000188425	2.66446	-3.41419	1.00906	-3.38352	0.000715621	0.00765557	NANOS2	nanos C2HC-type zinc finger 2	protein_coding	NA	NANOS2	339345
ENSG00000170689	3.37547	-3.41412	0.863951	-3.95175	7.75811e-05	0.00186468	HOXB9	homeobox B9	protein_coding	NA	HOXB9	3219	NA
ENSG00000164778	3.67598	-3.41321	0.833314	-4.09594	4.20452e-05	0.00125521	EN2	engrailed homeobox 2	protein_coding	NA	EN2	2020	NA
ENSG00000139223	1.48353	-3.41298	0.984517	-3.46665	0.000526979	0.00630741	ANP32D	acidic nuclear phosphoprotein 32 family member D	protein_coding	NA	ANP32D	23519	Phosphoprotein 32 (PP32) is a tumor suppressor that can inhibit several types of cancers, including prostate and breast cancers. The protein encoded by this gene is one of at least two proteins that are similar in amino acid sequence to PP32 and are part of the same acidic nuclear phosphoprotein gene family. However, unlike PP32, the encoded protein is tumorigenic. The tumor suppressor function o…
ENSG00000184811	5.09436	-3.41091	0.877531	-3.88694	0.000101517	0.00219109	TRARG1	trafficking regulator of GLUT4 (SLC2A4) 1	protein_coding	NA	TRARG1	286753
ENSG00000105650	2.11243	-3.41048	1.36051	-2.50675	0.0121845	0.046411	PDE4C	phosphodiesterase 4C	protein_coding	NA	PDE4C	5143	The protein encoded by this gene belongs to the cyclic nucleotide phosphodiesterase (PDE) family, and PDE4 subfamily. This PDE hydrolyzes the second messenger, cAMP, which is a regulator and mediator of a number of cellular responses to extracellular signals. Thus, by regulating the cellular concentration of cAMP, this protein plays a key role in many important physiological processes. Alternativ…
ENSG00000158786	10.2041	-3.40803	0.721877	-4.72107	2.34611e-06	0.000199281	PLA2G2F	phospholipase A2 group IIF	protein_coding	NA	PLA2G2F	64600
ENSG00000181965	2.33202	-3.40756	0.824286	-4.13395	3.56584e-05	0.00112468	NEUROG1	neurogenin 1	protein_coding	NA	NEUROG1	4762
ENSG00000064205	6.91524	-3.40698	0.690532	-4.93385	8.06233e-07	0.000104434	CCN5	cellular communication network factor 5	protein_coding	NA	CCN5	8839	This gene encodes a member of the WNT1 inducible signaling pathway (WISP) protein subfamily, which belongs to the connective tissue growth factor (CTGF) family. WNT1 is a member of a family of cysteine-rich, glycosylated signaling proteins that mediate diverse developmental processes. The CTGF family members are characterized by four conserved cysteine-rich domains: insulin-like growth factor-bin…
ENSG00000189129	2.66421	-3.40677	1.02954	-3.30902	0.000936242	0.00909006	PLAC9	placenta associated 9	protein_coding	NA	PLAC9	219348
ENSG00000214946	3.06534	-3.40109	0.769139	-4.42194	9.78177e-06	0.000493725	TBC1D26	TBC1 domain family member 26	protein_coding	NA	TBC1D26	353149
ENSG00000125337	6.3848	-3.39857	0.70095	-4.84852	1.24383e-06	0.00013846	KIF25	kinesin family member 25	protein_coding	NA	KIF25	3834	The protein encoded by this gene is a member of the kinesin-like protein family. Protein family members are microtubule-dependent molecular motors that transport organelles within cells and move chromosomes during cell division. However, the particular function of this gene product has not yet been determined. Two alternatively spliced transcript variants which encode products have been described…
ENSG00000189326	0.754516	-3.39819	1.22682	-2.76993	0.00560685	0.0286295	SPANXN4	SPANX family member N4	protein_coding	NA	SPANXN4	441525	NA
ENSG00000183379	3.4883	-3.39768	0.897884	-3.7841	0.000154267	0.00285779	SYNDIG1L	synapse differentiation inducing 1 like	protein_coding	NA	SYNDIG1L	646658
ENSG00000145861	4.50248	-3.39766	0.726986	-4.67363	2.95919e-06	0.00023124	C1QTNF2	C1q and TNF related 2	protein_coding	NA	C1QTNF2	114898
ENSG00000119919	3.26401	-3.3955	0.893017	-3.80228	0.000143372	0.00272444	NKX2-3	NK2 homeobox 3	protein_coding	NA	NKX2-3	159296	This gene encodes a homeodomain-containing transcription factor. The encoded protein is a member of the NKX family of homeodomain transcription factors. Studies of similar proteins in mouse and rat have indicated a potential role in cellular differentiation.[provided by RefSeq, Mar 2010]
ENSG00000284491	1.05212	-3.39507	1.24652	-2.72364	0.0064567	0.0312346	NA	NA	protein_coding	NA	THSD8	NA	NA
ENSG00000284629	0.934562	-3.39448	1.20451	-2.81813	0.00483045	0.0259412	NA	NA	protein_coding	NA	SCYGR1	NA	NA
ENSG00000168539	6.43579	-3.39329	0.636627	-5.33011	9.81542e-08	2.59058e-05	CHRM1	cholinergic receptor muscarinic 1	protein_coding	NA	CHRM1	1128	NA
ENSG00000089116	4.84086	-3.38799	0.832398	-4.07015	4.69824e-05	0.0013617	LHX5	LIM homeobox 5	protein_coding	NA	LHX5	64211	This gene encodes a protein belonging to a large protein family, members of which carry the LIM domain, a unique cysteine-rich zinc-binding domain. The encoded protein may function as a transcriptional regulator and be involved in the control of differentiation and development of the forebrain. In mice, this protein is essential for the regulation of precursor cell proliferation and the control o…
ENSG00000204001	7.13879	-3.38708	0.659002	-5.13971	2.75156e-07	5.17266e-05	LCN8	lipocalin 8	protein_coding	NA	LCN8	138307	NA
ENSG00000157927	12.697	-3.3851	0.622234	-5.44024	5.32083e-08	1.9411e-05	RADIL	Rap associating with DIL domain	protein_coding	NA	RADIL	55698
ENSG00000131914	3.40232	-3.38256	0.952571	-3.55098	0.000383801	0.00515661	LIN28A	lin-28 homolog A	protein_coding	NA	LIN28A	79727	This gene encodes a LIN-28 family RNA-binding protein that acts as a posttranscriptional regulator of genes involved in developmental timing and self-renewal in embryonic stem cells. The encoded protein functions through direct interaction with target mRNAs and by disrupting the maturation of certain miRNAs involved in embryonic development. This protein prevents the terminal processing of the LE…
ENSG00000015413	6.6278	-3.38232	0.715997	-4.72393	2.31332e-06	0.000198531	DPEP1	dipeptidase 1	protein_coding	NA	DPEP1	1800	The protein encoded by this gene is a kidney membrane enzyme involved in the metabolism of glutathione and other similar proteins by dipeptide hydrolysis. The encoded protein is known to regulate leukotriene activity by catalyzing the conversion of leukotriene D4 to leukotriene E4. This protein uses zinc as a cofactor and acts as a disulfide-linked homodimer. [provided by RefSeq, Dec 2020]
ENSG00000181323	2.3941	-3.38006	1.01874	-3.31787	0.000907054	0.00893618	SPEM1	spermatid maturation 1	protein_coding	NA	SPEM1	374768
ENSG00000283267	2.68268	-3.37735	1.18181	-2.85779	0.00426606	0.0238995	NA	NA	protein_coding	NA	FAM237B	NA	NA
ENSG00000153303	14.8862	-3.37599	0.731916	-4.61253	3.97801e-06	0.000274114	FRMD1	FERM domain containing 1	protein_coding	NA	FRMD1	79981
ENSG00000172733	4.0708	-3.37417	0.83309	-4.05019	5.11761e-05	0.00144052	PURG	purine rich element binding protein G	protein_coding	NA	PURG	29942	NA
ENSG00000130540	6.70027	-3.3705	0.758864	-4.44151	8.93309e-06	0.000466878	SULT4A1	sulfotransferase family 4A member 1	protein_coding	NA	SULT4A1	25830	This gene encodes a member of the sulfotransferase family. The encoded protein is a brain-specific sulfotransferase believed to be involved in the metabolism of neurotransmitters. Polymorphisms in this gene may be associated with susceptibility to schizophrenia. [provided by RefSeq, Jul 2008]
ENSG00000175229	4.11001	-3.36561	0.930498	-3.617	0.000298039	0.0043543	GAL3ST3	galactose-3-O-sulfotransferase 3	protein_coding	NA	GAL3ST3	89792	NA
ENSG00000253148	1.29393	-3.36442	0.950885	-3.5382	0.000402864	0.00531469	RGS21	regulator of G protein signaling 21	protein_coding	NA	RGS21	431704	NA
ENSG00000221947	3.76987	-3.36097	0.814379	-4.12704	3.67464e-05	0.00114742	XKR9	XK related 9	protein_coding	NA	XKR9	389668
ENSG00000161634	3.67712	-3.36064	0.681718	-4.92967	8.23685e-07	0.000104831	DCD	dermcidin	protein_coding	NA	DCD	117159	NA
ENSG00000181785	3.96668	-3.35879	0.936284	-3.58736	0.000334043	0.00470244	OR5AS1	olfactory receptor family 5 subfamily AS member 1	protein_coding	NA	OR5AS1	219447	Olfactory receptors interact with odorant molecules in the nose, to initiate a neuronal response that triggers the perception of a smell. The olfactory receptor proteins are members of a large family of G-protein-coupled receptors (GPCR) arising from single coding-exon genes. Olfactory receptors share a 7-transmembrane domain structure with many neurotransmitter and hormone receptors and are resp…
ENSG00000136944	11.0511	-3.35786	0.716577	-4.68598	2.78628e-06	0.000223664	LMX1B	LIM homeobox transcription factor 1 beta	protein_coding	NA	LMX1B	4010	This gene encodes a member of LIM-homeodomain family of proteins containing two N-terminal zinc-binding LIM domains, 1 homeodomain, and a C-terminal glutamine-rich domain. It functions as a transcription factor, and is essential for the normal development of dorsal limb structures, the glomerular basement membrane, the anterior segment of the eye, and dopaminergic and serotonergic neurons. Mutati…
ENSG00000070669	2.16101	-3.35729	0.89296	-3.75973	0.000170096	0.00305725	ASNS	asparagine synthetase (glutamine-hydrolyzing)	protein_coding	NA	ASNS	440	The protein encoded by this gene is involved in the synthesis of asparagine. This gene complements a mutation in the temperature-sensitive hamster mutant ts11, which blocks progression through the G1 phase of the cell cycle at nonpermissive temperature. Alternatively spliced transcript variants have been described for this gene. [provided by RefSeq, May 2010]
ENSG00000178828	2.48493	-3.35647	0.957282	-3.50625	0.000454469	0.00573865	RNF186	ring finger protein 186	protein_coding	NA	RNF186	54546
ENSG00000184497	14.769	-3.35577	0.62576	-5.36272	8.19791e-08	2.34238e-05	TMEM255B	transmembrane protein 255B	protein_coding	NA	TMEM255B	348013
ENSG00000283071	1.91322	-3.35361	0.789098	-4.24992	2.13846e-05	0.000804016	LBHD2	LBH domain containing 2	protein_coding	NA	LBHD2	107984640
ENSG00000269190	5.91914	-3.35148	0.54028	-6.20322	5.53184e-10	1.13237e-06	FBXO17	F-box protein 17	protein_coding	NA	FBXO17	115290	NA
ENSG00000196832	4.53207	-3.35142	0.90126	-3.71859	0.000200339	0.00340316	OR11G2	olfactory receptor family 11 subfamily G member 2	protein_coding	NA	OR11G2	390439	Olfactory receptors interact with odorant molecules in the nose, to initiate a neuronal response that triggers the perception of a smell. The olfactory receptor proteins are members of a large family of G-protein-coupled receptors (GPCR) arising from single coding-exon genes. Olfactory receptors share a 7-transmembrane domain structure with many neurotransmitter and hormone receptors and are resp…
ENSG00000107859	4.30254	-3.34968	0.913964	-3.665	0.000247339	0.00384169	PITX3	paired like homeodomain 3	protein_coding	NA	PITX3	5309	This gene encodes a member of the RIEG/PITX homeobox family, which is in the bicoid class of homeodomain proteins. Members of this family act as transcription factors. This protein is involved in lens formation during eye development. Mutations of this gene have been associated with anterior segment mesenchymal dysgenesis and congenital cataracts. [provided by RefSeq, Jul 2008]
ENSG00000181786	6.23475	-3.34801	0.841205	-3.98002	6.89097e-05	0.00173551	ACTL9	actin like 9	protein_coding	NA	ACTL9	284382
ENSG00000268655	5.40686	-3.34774	0.718383	-4.6601	3.16055e-06	0.000239617	LOC101059948	uncharacterized LOC101059948	protein_coding	NA	AC008687.4	101059948
ENSG00000163081	4.01974	-3.34623	0.786637	-4.25384	2.10134e-05	0.000794929	CCDC140	coiled-coil domain containing 140	protein_coding	NA	CCDC140	151278	NA
ENSG00000179796	6.35453	-3.34454	1.04986	-3.18571	0.00144397	0.0120481	LRRC3B	leucine rich repeat containing 3B	protein_coding	NA	LRRC3B	116135	NA
ENSG00000146360	3.96886	-3.34308	0.885496	-3.77538	0.000159765	0.00292796	GPR6	G protein-coupled receptor 6	protein_coding	NA	GPR6	2830
ENSG00000185519	5.54566	-3.34183	0.724528	-4.61242	3.9801e-06	0.000274114	FAM131C	family with sequence similarity 131 member C	protein_coding	NA	FAM131C	348487
ENSG00000188730	4.5423	-3.3344	0.905402	-3.68278	0.000230704	0.00369588	VWC2	von Willebrand factor C domain containing 2	protein_coding	NA	VWC2	375567	NA
ENSG00000132975	3.74953	-3.33204	0.760879	-4.3792	1.19114e-05	0.000555551	GPR12	G protein-coupled receptor 12	protein_coding	NA	GPR12	2835
ENSG00000258417	0.885384	-3.33179	1.19004	-2.79973	0.00511449	0.0269597	NA	NA	protein_coding	NA	AC100868.1	NA	NA
ENSG00000168490	7.45906	-3.32877	0.670284	-4.96621	6.82728e-07	9.52871e-05	PHYHIP	phytanoyl-CoA 2-hydroxylase interacting protein	protein_coding	NA	PHYHIP	9796
ENSG00000151006	3.82561	-3.32862	0.75941	-4.38317	1.16966e-05	0.000548311	PRSS53	serine protease 53	protein_coding	NA	PRSS53	339105
ENSG00000138079	2.30749	-3.32507	0.882131	-3.76936	0.000163668	0.00297363	SLC3A1	solute carrier family 3 member 1	protein_coding	NA	SLC3A1	6519	This gene encodes a type II membrane glycoprotein which is one of the components of the renal amino acid transporter which transports neutral and basic amino acids in the renal tubule and intestinal tract. Mutations and deletions in this gene are associated with cystinuria. Alternatively spliced transcript variants have been described, but their biological validity has not been determined. [provi…
ENSG00000204442	7.50451	-3.32363	0.825268	-4.02734	5.64118e-05	0.00153512	FAM155A	family with sequence similarity 155 member A	protein_coding	NA	FAM155A	728215
ENSG00000118194	3.16971	-3.32317	0.817136	-4.06685	4.76522e-05	0.00137386	TNNT2	troponin T2, cardiac type	protein_coding	NA	TNNT2	7139	The protein encoded by this gene is the tropomyosin-binding subunit of the troponin complex, which is located on the thin filament of striated muscles and regulates muscle contraction in response to alterations in intracellular calcium ion concentration. Mutations in this gene have been associated with familial hypertrophic cardiomyopathy as well as with dilated cardiomyopathy. Transcripts for th…
ENSG00000107807	3.88782	-3.32309	0.725355	-4.58133	4.62034e-06	0.000306277	TLX1	T cell leukemia homeobox 1	protein_coding	NA	TLX1	3195	This gene encodes a nuclear transcription factor that belongs to the NK-linked or NK-like (NKL) subfamily of homeobox genes. The encoded protein is required for normal development of the spleen during embryogenesis. This protein is also involved in specification of neuronal cell fates. Ectopic expression of this gene due to chromosomal translocations is associated with certain T-cell acute lympho…
ENSG00000277322	6.76269	-3.32242	0.756642	-4.391	1.12828e-05	0.000538505	GOLGA6L6	golgin A6 family like 6	protein_coding	NA	GOLGA6L6	727832
ENSG00000162951	6.44068	-3.31995	0.762904	-4.35173	1.3507e-05	0.000602522	LRRTM1	leucine rich repeat transmembrane neuronal 1	protein_coding	NA	LRRTM1	347730
ENSG00000187094	2.69867	-3.31926	1.05177	-3.15587	0.00160021	0.0128793	CCK	cholecystokinin	protein_coding	NA	CCK	885	NA
ENSG00000160013	2.99623	-3.31695	0.979924	-3.3849	0.000712046	0.00763341	PTGIR	prostaglandin I2 receptor	protein_coding	NA	PTGIR	5739	NA
ENSG00000196119	3.38534	-3.31652	0.820815	-4.04052	5.33321e-05	0.0014775	OR8A1	olfactory receptor family 8 subfamily A member 1	protein_coding	NA	OR8A1	390275	Olfactory receptors interact with odorant molecules in the nose, to initiate a neuronal response that triggers the perception of a smell. The olfactory receptor proteins are members of a large family of G-protein-coupled receptors (GPCR) arising from single coding-exon genes. Olfactory receptors share a 7-transmembrane domain structure with many neurotransmitter and hormone receptors and are resp…
ENSG00000169214	1.2181	-3.31583	1.24976	-2.65317	0.00797401	0.0355616	OR6F1	olfactory receptor family 6 subfamily F member 1	protein_coding	NA	OR6F1	343169	Olfactory receptors interact with odorant molecules in the nose, to initiate a neuronal response that triggers the perception of a smell. The olfactory receptor proteins are members of a large family of G-protein-coupled receptors (GPCR) arising from single coding-exon genes. Olfactory receptors share a 7-transmembrane domain structure with many neurotransmitter and hormone receptors and are resp…
ENSG00000215131	2.94051	-3.31505	0.854667	-3.87876	0.000104992	0.00223356	C16orf90	chromosome 16 open reading frame 90	protein_coding	NA	C16orf90	646174
ENSG00000125462	14.7781	-3.31302	0.633437	-5.23023	1.69303e-07	3.87461e-05	C1orf61	chromosome 1 open reading frame 61	protein_coding	NA	C1orf61	10485
ENSG00000186860	1.04197	-3.31239	1.13336	-2.92262	0.00347104	0.02098	KRTAP17-1	keratin associated protein 17-1	protein_coding	NA	KRTAP17-1	83902	NA
ENSG00000147059	2.50678	-3.31013	0.763431	-4.33586	1.45191e-05	0.000632355	SPIN2A	spindlin family member 2A	protein_coding	NA	SPIN2A	54466	This gene encodes one of three members of the DXF34 gene family, located in a 100-kb region of chromosome Xp11.21. [provided by RefSeq, Nov 2009]
ENSG00000262874	4.12968	-3.30994	0.829049	-3.99245	6.53948e-05	0.00167762	C19orf84	chromosome 19 open reading frame 84	protein_coding	NA	C19orf84	147646
ENSG00000172188	2.38347	-3.30956	0.823565	-4.01858	5.85498e-05	0.00156669	OR4C11	olfactory receptor family 4 subfamily C member 11	protein_coding	NA	OR4C11	219429	Olfactory receptors interact with odorant molecules in the nose, to initiate a neuronal response that triggers the perception of a smell. The olfactory receptor proteins are members of a large family of G-protein-coupled receptors (GPCR) arising from single coding-exon genes. Olfactory receptors share a 7-transmembrane domain structure with many neurotransmitter and hormone receptors and are resp…
ENSG00000166257	8.68226	-3.30694	0.859658	-3.84681	0.000119666	0.00244413	SCN3B	sodium voltage-gated channel beta subunit 3	protein_coding	NA	SCN3B	55800	NA
ENSG00000206026	1.9965	-3.30545	0.994749	-3.3229	0.000890854	0.00885197	SMIM21	small integral membrane protein 21	protein_coding	NA	SMIM21	284274
ENSG00000172889	10.6902	-3.30183	0.611001	-5.40397	6.51836e-08	2.12545e-05	EGFL7	EGF like domain multiple 7	protein_coding	NA	EGFL7	51162	NA
ENSG00000196109	3.14209	-3.30061	0.859233	-3.84134	0.000122362	0.00248955	ZNF676	zinc finger protein 676	protein_coding	NA	ZNF676	163223
ENSG00000204671	1.08908	-3.30023	1.26273	-2.61358	0.00895993	0.0381618	IL31	interleukin 31	protein_coding	NA	IL31	386653	NA
ENSG00000136535	8.64252	-3.30016	0.712384	-4.63256	3.61177e-06	0.00025992	TBR1	T-box, brain 1	protein_coding	NA	TBR1	10716	This gene is a member of a conserved family of genes that share a common DNA-binding domain, the T-box. T-box genes encode transcription factors involved in the regulation of numerous developmental processes. In mouse, the ortholog of this gene is expressed in the cerebral cortex, hippocampus, amygdala and olfactory bulb and is thought to play an important role in neuronal migration and axonal pr…
ENSG00000189410	9.21707	-3.29918	0.689411	-4.78551	1.70553e-06	0.000165374	SH2D5	SH2 domain containing 5	protein_coding	NA	SH2D5	400745
ENSG00000224586	3.2626	-3.29751	0.961801	-3.42847	0.000606984	0.00688276	GPX5	glutathione peroxidase 5	protein_coding	NA	GPX5	2880	NA
ENSG00000182379	4.33755	-3.29426	0.715696	-4.60288	4.16686e-06	0.000283793	NXPH4	neurexophilin 4	protein_coding	NA	NXPH4	11247
ENSG00000187753	2.0851	-3.29273	0.789489	-4.17071	3.03653e-05	0.00100525	C9orf153	chromosome 9 open reading frame 153	protein_coding	NA	C9orf153	389766
ENSG00000242173	3.59807	-3.29233	0.973864	-3.38069	0.000723042	0.00770199	ARHGDIG	Rho GDP dissociation inhibitor gamma	protein_coding	NA	ARHGDIG	398	NA
ENSG00000105467	6.15766	-3.29177	0.738667	-4.45636	8.33636e-06	0.000449066	SYNGR4	synaptogyrin 4	protein_coding	NA	SYNGR4	23546	This gene encodes an integral membrane protein. The gene belongs to the synaptogyrin gene family. Like other members of the family the protein contains four transmembrane regions. The exact function of this protein is unclear. [provided by RefSeq, Jul 2008]
ENSG00000167014	2.52451	-3.28679	1.09147	-3.01133	0.00260104	0.0174536	TERB2	telomere repeat binding bouquet formation protein 2	protein_coding	NA	TERB2	145645
ENSG00000127129	3.5083	-3.2831	0.658737	-4.98393	6.23068e-07	8.89828e-05	EDN2	endothelin 2	protein_coding	NA	EDN2	1907	This gene encodes a member of the endothelin protein family of secretory vasoconstrictive peptides. The preproprotein is processed to a short mature form which functions as a ligand for the endothelin receptors that initiate intracellular signaling events. This gene product is involved in a wide range of biological processes, such as hypertension and ovulation. Altered expression of this gene is …
ENSG00000167178	7.8434	-3.28218	0.784184	-4.18547	2.84579e-05	0.000964637	ISLR2	immunoglobulin superfamily containing leucine rich repeat 2	protein_coding	NA	ISLR2	57611
ENSG00000122585	2.35003	-3.28181	1.20786	-2.71705	0.00658661	0.0316539	NPY	neuropeptide Y	protein_coding	NA	NPY	4852	This gene encodes a neuropeptide that is widely expressed in the central nervous system and influences many physiological processes, including cortical excitability, stress response, food intake, circadian rhythms, and cardiovascular function. The neuropeptide functions through G protein-coupled receptors to inhibit adenylyl cyclase, activate mitogen-activated protein kinase (MAPK), regulate intr…
ENSG00000260325	1.2453	-3.28165	0.938132	-3.49807	0.000468637	0.00586728	HSPB9	heat shock protein family B (small) member 9	protein_coding	NA	HSPB9	94086
ENSG00000185053	4.88338	-3.28141	0.837431	-3.91842	8.91313e-05	0.00200619	SGCZ	sarcoglycan zeta	protein_coding	NA	SGCZ	137868	NA
ENSG00000141194	5.90367	-3.28051	0.877184	-3.73982	0.00018415	0.00320521	OR4D1	olfactory receptor family 4 subfamily D member 1	protein_coding	NA	OR4D1	26689	Olfactory receptors interact with odorant molecules in the nose, to initiate a neuronal response that triggers the perception of a smell. The olfactory receptor proteins are members of a large family of G-protein-coupled receptors (GPCR) arising from single coding-exon genes. Olfactory receptors share a 7-transmembrane domain structure with many neurotransmitter and hormone receptors and are resp…
ENSG00000104728	3.15621	-3.27997	0.6849	-4.78898	1.67631e-06	0.0001634	ARHGEF10	Rho guanine nucleotide exchange factor 10	protein_coding	NA	ARHGEF10	9639	This gene encodes a Rho guanine nucleotide exchange factor (GEF). Rho GEFs regulate the activity of small Rho GTPases by stimulating the exchange of guanine diphosphate (GDP) for guanine triphosphate (GTP) and may play a role in neural morphogenesis. Mutations in this gene are associated with slowed nerve conduction velocity (SNCV). Alternative splicing results in multiple transcript variants. [p…
ENSG00000175311	4.94791	-3.27651	0.685295	-4.78118	1.7427e-06	0.000167218	ANKS4B	ankyrin repeat and sterile alpha motif domain containing 4B	protein_coding	NA	ANKS4B	257629
ENSG00000216921	1.85532	-3.27624	0.783343	-4.18238	2.88472e-05	0.00096959	LOC285095	uncharacterized LOC285095	protein_coding	NA	FAM240C	285095
ENSG00000196666	3.72424	-3.27511	0.859463	-3.81065	0.000138602	0.00268221	FAM180B	family with sequence similarity 180 member B	protein_coding	NA	FAM180B	399888
ENSG00000185988	8.34244	-3.2704	0.781734	-4.18353	2.87024e-05	0.00096959	PLK5	polo like kinase 5	protein_coding	NA	PLK5	126520
ENSG00000184261	8.13626	-3.27022	0.837777	-3.90345	9.48308e-05	0.00209732	KCNK12	potassium two pore domain channel subfamily K member 12	protein_coding	NA	KCNK12	56660	This gene encodes one of the members of the superfamily of potassium channel proteins containing two pore-forming P domains. The product of this gene has not been shown to be a functional channel, however, it may require other non-pore-forming proteins for activity. [provided by RefSeq, Jul 2008]
ENSG00000174562	3.42987	-3.26874	0.843001	-3.8775	0.000105535	0.00224123	KLK15	kallikrein related peptidase 15	protein_coding	NA	KLK15	55554	NA
ENSG00000285130	3.6481	-3.2686	0.986809	-3.31229	0.000925353	0.00902898	NA	NA	protein_coding	NA	AL358113.1	NA	NA
ENSG00000285231	2.22803	-3.26709	0.823993	-3.96495	7.34106e-05	0.00180566	NA	NA	protein_coding	NA	OOSP3	NA	NA
ENSG00000188778	2.76384	-3.26624	0.975022	-3.34992	0.000808362	0.00829464	ADRB3	adrenoceptor beta 3	protein_coding	NA	ADRB3	155	NA
ENSG00000161664	6.49462	-3.26423	0.650457	-5.01836	5.21148e-07	7.9348e-05	ASB16	ankyrin repeat and SOCS box containing 16	protein_coding	NA	ASB16	92591	NA
ENSG00000185933	5.03119	-3.26422	0.638871	-5.10936	3.23252e-07	5.78182e-05	CALHM1	calcium homeostasis modulator 1	protein_coding	NA	CALHM1	255022	NA
ENSG00000149516	2.77554	-3.26287	0.979384	-3.33155	0.00086364	0.00867785	MS4A3	membrane spanning 4-domains A3	protein_coding	NA	MS4A3	932	This gene encodes a member of the membrane-spanning 4A gene family. Members of this protein family are characterized by common structural features and similar intron/exon splice boundaries and display unique expression patterns among hematopoietic cells and nonlymphoid tissues. This family member likely plays a role in signal transduction and may function as a subunit associated with receptor com…
ENSG00000187268	2.89612	-3.2624	0.855941	-3.81148	0.000138137	0.00267838	FAM9C	family with sequence similarity 9 member C	protein_coding	NA	FAM9C	171484	NA
ENSG00000132297	7.23227	-3.25969	0.731264	-4.45761	8.28783e-06	0.000448484	HHLA1	HERV-H LTR-associating 1	protein_coding	NA	HHLA1	10086
ENSG00000132702	3.27205	-3.25851	0.765623	-4.25602	2.08098e-05	0.000793161	HAPLN2	hyaluronan and proteoglycan link protein 2	protein_coding	NA	HAPLN2	60484
ENSG00000205057	1.86091	-3.25766	0.862212	-3.77826	0.000157925	0.00290365	CLLU1OS	chronic lymphocytic leukemia up-regulated 1 opposite strand	protein_coding	NA	CLLU1-AS1	574016
ENSG00000105392	10.1136	-3.25746	0.886894	-3.67289	0.000239825	0.00376707	CRX	cone-rod homeobox	protein_coding	NA	CRX	1406	The protein encoded by this gene is a photoreceptor-specific transcription factor which plays a role in the differentiation of photoreceptor cells. This homeodomain protein is necessary for the maintenance of normal cone and rod function. Mutations in this gene are associated with photoreceptor degeneration, Leber congenital amaurosis type III and the autosomal dominant cone-rod dystrophy 2. Seve…
ENSG00000176678	4.89851	-3.25702	0.676371	-4.81543	1.46882e-06	0.000152882	FOXL1	forkhead box L1	protein_coding	NA	FOXL1	2300	NA
ENSG00000286112	1.08495	-3.25631	1.26401	-2.57618	0.00998989	0.0409532	KYAT1	kynurenine aminotransferase 1	protein_coding	NA	AL441992.2	883	NA
ENSG00000175785	5.63268	-3.25488	0.774211	-4.20412	2.62096e-05	0.000913008	PRIMA1	proline rich membrane anchor 1	protein_coding	NA	PRIMA1	145270	NA
ENSG00000181072	7.3245	-3.25041	0.778443	-4.17553	2.97286e-05	0.00098772	CHRM2	cholinergic receptor muscarinic 2	protein_coding	NA	CHRM2	1129	NA
ENSG00000189051	3.6597	-3.2503	0.844074	-3.85073	0.000117768	0.00242148	RNF222	ring finger protein 222	protein_coding	NA	RNF222	643904
ENSG00000177138	3.70127	-3.24947	0.899942	-3.61075	0.000305311	0.00442371	FAM9B	family with sequence similarity 9 member B	protein_coding	NA	FAM9B	171483	NA
ENSG00000157103	16.7144	-3.24891	0.658051	-4.93718	7.92609e-07	0.000104434	SLC6A1	solute carrier family 6 member 1	protein_coding	NA	SLC6A1	6529	NA
ENSG00000197380	5.1867	-3.24692	0.687092	-4.72559	2.29449e-06	0.000198531	DACT3	dishevelled binding antagonist of beta catenin 3	protein_coding	NA	DACT3	147906
ENSG00000170091	5.36393	-3.24678	0.691715	-4.69381	2.68168e-06	0.000218604	NSG2	neuronal vesicle trafficking associated 2	protein_coding	NA	NSG2	51617
ENSG00000128709	3.911	-3.24642	0.758026	-4.28273	1.84611e-05	0.000735371	HOXD9	homeobox D9	protein_coding	NA	HOXD9	3235	This gene belongs to the homeobox family of genes. The homeobox genes encode a highly conserved family of transcription factors that play an important role in morphogenesis in all multicellular organisms. Mammals possess four similar homeobox gene clusters, HOXA, HOXB, HOXC and HOXD, located on different chromosomes, consisting of 9 to 11 genes arranged in tandem. This gene is one of several home…
ENSG00000197406	4.80635	-3.24562	1.0678	-3.03955	0.00236933	0.0164935	DIO3	iodothyronine deiodinase 3	protein_coding	NA	DIO3	1735	NA
ENSG00000162624	5.44905	-3.24451	0.763856	-4.24754	2.16132e-05	0.000807245	LHX8	LIM homeobox 8	protein_coding	NA	LHX8	431707	NA
ENSG00000175766	7.29644	-3.244	0.758606	-4.27627	1.90051e-05	0.000748941	EIF4E1B	eukaryotic translation initiation factor 4E family member 1B	protein_coding	NA	EIF4E1B	253314
ENSG00000121068	7.2918	-3.24299	0.588914	-5.50674	3.6555e-08	1.53057e-05	TBX2	T-box 2	protein_coding	NA	TBX2	6909	This gene is a member of a phylogenetically conserved family of genes that share a common DNA-binding domain, the T-box. T-box genes encode transcription factors involved in the regulation of developmental processes. This gene product is the human homolog of mouse Tbx2, and shares strong sequence similarity with Drosophila omb protein. Expression studies indicate that this gene may have a potenti…
ENSG00000101951	1.4253	-3.24184	1.14475	-2.83192	0.00462698	0.0251931	PAGE4	PAGE family member 4	protein_coding	NA	PAGE4	9506	This gene is a member of the GAGE family. The GAGE genes are expressed in a variety of tumors and in some fetal and reproductive tissues. This gene is strongly expressed in prostate and prostate cancer. It is also expressed in other male and female reproductive tissues including testis, fallopian tube, uterus, and placenta, as well as in testicular cancer and uterine cancer. The protein encoded b…
ENSG00000104967	10.1287	-3.24109	0.876566	-3.69748	0.000217747	0.00356108	NOVA2	NOVA alternative splicing regulator 2	protein_coding	NA	NOVA2	4858
ENSG00000120068	2.03261	-3.24044	0.866716	-3.73876	0.000184932	0.00321415	HOXB8	homeobox B8	protein_coding	NA	HOXB8	3218	This gene is a member of the Antp homeobox family and encodes a nuclear protein with a homeobox DNA-binding domain. It is included in a cluster of homeobox B genes located on chromosome 17. The encoded protein functions as a sequence-specific transcription factor that is involved in development. Increased expression of this gene is associated with colorectal cancer. Mice that have had the murine …
ENSG00000154721	5.47599	-3.23916	0.694511	-4.66395	3.10205e-06	0.000236968	JAM2	junctional adhesion molecule 2	protein_coding	NA	JAM2	58494	This gene belongs to the immunoglobulin superfamily, and the junctional adhesion molecule (JAM) family. The protein encoded by this gene is a type I membrane protein that is localized at the tight junctions of both epithelial and endothelial cells. It acts as an adhesive ligand for interacting with a variety of immune cell types, and may play a role in lymphocyte homing to secondary lymphoid orga…
ENSG00000284395	3.61841	-3.23721	0.659852	-4.90596	9.297e-07	0.00011364	LOC105371045	uncharacterized LOC105371045	protein_coding	NA	PERCC1	105371045
ENSG00000135638	6.55448	-3.23648	0.792609	-4.08333	4.43953e-05	0.00130342	EMX1	empty spiracles homeobox 1	protein_coding	NA	EMX1	2016
ENSG00000169885	5.03341	-3.23612	0.683589	-4.73401	2.20125e-06	0.00019273	CALML6	calmodulin like 6	protein_coding	NA	CALML6	163688
ENSG00000154146	2.22549	-3.23422	0.841583	-3.84302	0.00012153	0.00247533	NRGN	neurogranin	protein_coding	NA	NRGN	4900	Neurogranin (NRGN) is the human homolog of the neuron-specific rat RC3/neurogranin gene. This gene encodes a postsynaptic protein kinase substrate that binds calmodulin in the absence of calcium. The NRGN gene contains four exons and three introns. The exons 1 and 2 encode the protein and exons 3 and 4 contain untranslated sequences. It is suggested that the NRGN is a direct target for thyroid ho…
ENSG00000127533	3.77596	-3.23361	0.840222	-3.84851	0.000118836	0.00243508	F2RL3	F2R like thrombin or trypsin receptor 3	protein_coding	NA	F2RL3	9002	This gene encodes a member of the protease-activated receptor subfamily, part of the G-protein coupled receptor 1 family of proteins. The encoded receptor is proteolytically processed to reveal an extracellular N-terminal tethered ligand that binds to and activates the receptor. This receptor plays a role in blood coagulation, inflammation and response to pain. Hypomethylation at this gene may be…
ENSG00000145920	8.27541	-3.23338	0.965784	-3.34794	0.000814158	0.00833291	CPLX2	complexin 2	protein_coding	NA	CPLX2	10814	Proteins encoded by the complexin/synaphin gene family are cytosolic proteins that function in synaptic vesicle exocytosis. These proteins bind syntaxin, part of the SNAP receptor. The protein product of this gene binds to the SNAP receptor complex and disrupts it, allowing transmitter release. Two transcript variants encoding the same protein have been found for this gene. [provided by RefSeq, J…
ENSG00000166923	11.7111	-3.23157	0.634105	-5.09627	3.46409e-07	5.99239e-05	GREM1	gremlin 1, DAN family BMP antagonist	protein_coding	NA	GREM1	26585	NA
ENSG00000188133	4.51227	-3.22998	0.817033	-3.9533	7.70791e-05	0.00185625	TMEM215	transmembrane protein 215	protein_coding	NA	TMEM215	401498
ENSG00000067715	8.23666	-3.2297	0.740093	-4.36391	1.27758e-05	0.000580854	SYT1	synaptotagmin 1	protein_coding	NA	SYT1	6857	The synaptotagmins are integral membrane proteins of synaptic vesicles thought to serve as Ca(2+) sensors in the process of vesicular trafficking and exocytosis. Calcium binding to synaptotagmin-1 participates in triggering neurotransmitter release at the synapse (Fernandez-Chacon et al., 2001 [PubMed 11242035]).[supplied by OMIM, Jul 2010]
ENSG00000164265	3.53015	-3.22639	0.945711	-3.4116	0.000645818	0.00714589	SCGB3A2	secretoglobin family 3A member 2	protein_coding	NA	SCGB3A2	117156	NA
ENSG00000185056	2.20289	-3.22598	1.05585	-3.05533	0.00224813	0.0159943	C5orf47	chromosome 5 open reading frame 47	protein_coding	NA	C5orf47	133491
ENSG00000137507	7.89721	-3.22582	0.6836	-4.71887	2.37162e-06	0.000200423	LRRC32	leucine rich repeat containing 32	protein_coding	NA	LRRC32	2615	This gene encodes a type I membrane protein which contains 20 leucine-rich repeats. Alterations in the chromosomal region 11q13-11q14 are involved in several pathologies. [provided by RefSeq, Jul 2008]
ENSG00000162722	7.2151	-3.22537	0.580292	-5.55818	2.72608e-08	1.25557e-05	TRIM58	tripartite motif containing 58	protein_coding	NA	TRIM58	25893
ENSG00000255508	1.36002	-3.22464	0.940814	-3.4275	0.000609165	0.00689988	NA	NA	protein_coding	NA	AP002990.1	NA	NA
ENSG00000185742	3.58324	-3.22258	0.871443	-3.69798	0.00021732	0.00355836	C11orf87	chromosome 11 open reading frame 87	protein_coding	NA	C11orf87	399947
ENSG00000259803	7.25647	-3.22157	0.815493	-3.95045	7.80035e-05	0.00186936	SLC22A31	solute carrier family 22 member 31	protein_coding	NA	SLC22A31	146429
ENSG00000198598	8.44216	-3.22134	0.590971	-5.45093	5.0108e-08	1.872e-05	MMP17	matrix metallopeptidase 17	protein_coding	NA	MMP17	4326	NA
ENSG00000163792	5.95306	-3.21989	0.798206	-4.03391	5.48564e-05	0.00150502	TCF23	transcription factor 23	protein_coding	NA	TCF23	150921	NA
ENSG00000236543	5.62547	-3.21871	0.923391	-3.48575	0.000490753	0.00601415	LOC102723971	lipocalin 1-like	protein_coding	NA	AL354761.1	102723971
ENSG00000206013	2.82672	-3.21801	1.00116	-3.2143	0.00130761	0.0112887	IFITM5	interferon induced transmembrane protein 5	protein_coding	NA	IFITM5	387733	NA
ENSG00000144649	5.85689	-3.21459	0.694903	-4.62596	3.72872e-06	0.00026317	GASK1A	golgi associated kinase 1A	protein_coding	NA	GASK1A	729085
ENSG00000144339	5.86785	-3.21441	0.891581	-3.60529	0.000311802	0.00448869	TMEFF2	transmembrane protein with EGF like and two follistatin like domains 2	protein_coding	NA	TMEFF2	23671	This gene encodes a member of the tomoregulin family of transmembrane proteins. This protein has been shown to function as both an oncogene and a tumor suppressor depending on the cellular context and may regulate prostate cancer cell invasion. Multiple soluble forms of this protein have been identified that arise from both an alternative splice variant and ectodomain shedding. Additionally, this…
ENSG00000100276	2.64328	-3.2136	0.718095	-4.47517	7.63501e-06	0.000425597	RASL10A	RAS like family 10 member A	protein_coding	NA	RASL10A	10633
ENSG00000125888	2.41169	-3.21191	1.02577	-3.13123	0.00174073	0.0136408	BANF2	barrier to autointegration factor 2	protein_coding	NA	BANF2	140836
ENSG00000197587	7.744	-3.21132	0.708495	-4.5326	5.82624e-06	0.000352502	DMBX1	diencephalon/mesencephalon homeobox 1	protein_coding	NA	DMBX1	127343	NA
ENSG00000075290	4.6246	-3.21064	0.744849	-4.31046	1.62918e-05	0.000681237	WNT8B	Wnt family member 8B	protein_coding	NA	WNT8B	7479	The WNT gene family consists of structurally related genes which encode secreted signaling proteins. These proteins have been implicated in oncogenesis and in several developmental processes, including regulation of cell fate and patterning during embryogenesis. This gene is a member of the WNT gene family. It encodes a protein which shows 95%, 86% and 71% amino acid identity to the mouse, zebraf…
ENSG00000283516	2.25995	-3.20943	0.842808	-3.80802	0.000140082	0.00269668	LITAFD	LITAF domain containing	protein_coding	NA	LITAFD	101929989
ENSG00000166569	3.91745	-3.20902	0.854176	-3.75686	0.000172057	0.00308047	CPLX4	complexin 4	protein_coding	NA	CPLX4	339302	NA
ENSG00000168875	2.91627	-3.20872	0.823844	-3.89481	9.82743e-05	0.00215169	SOX14	SRY-box 14	protein_coding	NA	SOX14	8403	NA
ENSG00000163286	6.91798	-3.2084	0.59803	-5.36495	8.09728e-08	2.34238e-05	ALPG	alkaline phosphatase, germ cell	protein_coding	NA	ALPG	251	NA
ENSG00000140506	1.46842	-3.20749	1.01404	-3.16308	0.00156111	0.0126588	LMAN1L	lectin, mannose binding 1 like	protein_coding	NA	LMAN1L	79748	This gene encodes a mannose-binding type 1 transmembrane protein that contains an N-terminal lectin-like carbohydrate recognition domain. The encoded protein is similar in structure to lectins found in leguminous plants. This lectin is thought to transport newly synthesized glycoproteins from the endoplasmic reticulum (ER) to the ER-Golgi intermediate compartment. [provided by RefSeq, Jan 2017]
ENSG00000100314	4.34831	-3.20735	0.808109	-3.96896	7.21874e-05	0.00179048	CABP7	calcium binding protein 7	protein_coding	NA	CABP7	164633
ENSG00000134817	4.81324	-3.20622	0.756997	-4.23545	2.28098e-05	0.000831305	APLNR	apelin receptor	protein_coding	NA	APLNR	187	This gene encodes a member of the G protein-coupled receptor gene family. The encoded protein is related to the angiotensin receptor, but is actually an apelin receptor that inhibits adenylate cyclase activity and plays a counter-regulatory role against the pressure action of angiotensin II by exerting hypertensive effect. It functions in the cardiovascular and central nervous systems, in glucose…
ENSG00000180287	6.99747	-3.20301	0.687186	-4.66105	3.14594e-06	0.000239	PLD5	phospholipase D family member 5	protein_coding	NA	PLD5	200150
ENSG00000283227	1.16132	-3.20078	0.967378	-3.30871	0.000937263	0.00909205	NA	NA	protein_coding	NA	SPRR5	NA	NA
ENSG00000165566	8.09009	-3.20045	0.760793	-4.20673	2.59092e-05	0.000906602	AMER2	APC membrane recruitment protein 2	protein_coding	NA	AMER2	219287
ENSG00000112164	8.49219	-3.19964	0.635994	-5.03093	4.88103e-07	7.55657e-05	GLP1R	glucagon like peptide 1 receptor	protein_coding	NA	GLP1R	2740	This gene encodes a 7-transmembrane protein that functions as a receptor for glucagon-like peptide 1 (GLP-1) hormone, which stimulates glucose-induced insulin secretion. This receptor, which functions at the cell surface, becomes internalized in response to GLP-1 and GLP-1 analogs, and it plays an important role in the signaling cascades leading to insulin secretion. It also displays neuroprotect…
ENSG00000109758	8.87286	-3.19874	0.725785	-4.40728	1.04677e-05	0.000514257	HGFAC	HGF activator	protein_coding	NA	HGFAC	3083	This gene encodes a member of the peptidase S1 protein family. The encoded protein is first synthesized as an inactive single-chain precursor before being activated to a heterodimeric form by endoproteolytic processing. It acts as serine protease that converts hepatocyte growth factor to the active form. Alternative splicing results in multiple transcript variants. [provided by RefSeq, Jul 2014]
ENSG00000185070	17.2235	-3.19797	0.698557	-4.57797	4.69503e-06	0.000308916	FLRT2	fibronectin leucine rich transmembrane protein 2	protein_coding	NA	FLRT2	23768	NA
ENSG00000124785	5.20997	-3.19753	0.669884	-4.77326	1.81265e-06	0.000172581	NRN1	neuritin 1	protein_coding	NA	NRN1	51299	This gene encodes a member of the neuritin family, and is expressed in postmitotic-differentiating neurons of the developmental nervous system and neuronal structures associated with plasticity in the adult. The expression of this gene can be induced by neural activity and neurotrophins. The encoded protein contains a consensus cleavage signal found in glycosylphoshatidylinositol (GPI)-anchored p…
ENSG00000205857	2.48636	-3.19393	1.09615	-2.91378	0.00357079	0.0213379	NANOGNB	NANOG neighbor homeobox	protein_coding	NA	NANOGNB	360030
ENSG00000283563	1.51884	-3.18679	1.0963	-2.90685	0.00365086	0.0216513	ZCWPW2	zinc finger CW-type and PWWP domain containing 2	protein_coding	NA	AC098650.1	152098
ENSG00000164850	6.65843	-3.1849	0.612454	-5.20022	1.99056e-07	4.31436e-05	GPER1	G protein-coupled estrogen receptor 1	protein_coding	NA	GPER1	2852	NA
ENSG00000185518	9.94046	-3.18414	0.60903	-5.22823	1.71145e-07	3.89261e-05	SV2B	synaptic vesicle glycoprotein 2B	protein_coding	NA	SV2B	9899	NA
ENSG00000130997	7.04793	-3.18375	0.682699	-4.66347	3.10915e-06	0.000236968	POLN	DNA polymerase nu	protein_coding	NA	POLN	353497	This gene encodes a DNA polymerase type-A family member. The encoded protein plays a role in DNA repair and homologous recombination. This gene shares its 5' exons with some transcripts from overlapping GeneID: 79441, which encodes an augmentin-like protein complex subunit. [provided by RefSeq, Dec 2014]
ENSG00000159961	4.09072	-3.18319	0.93949	-3.38821	0.00070351	0.00757275	OR3A3	olfactory receptor family 3 subfamily A member 3	protein_coding	NA	OR3A3	8392	Olfactory receptors interact with odorant molecules in the nose, to initiate a neuronal response that triggers the perception of a smell. The olfactory receptor proteins are members of a large family of G-protein-coupled receptors (GPCR) arising from single coding-exon genes. Olfactory receptors share a 7-transmembrane domain structure with many neurotransmitter and hormone receptors and are resp…
ENSG00000101098	6.80619	-3.18295	0.739922	-4.30174	1.69461e-05	0.000699212	RIMS4	regulating synaptic membrane exocytosis 4	protein_coding	NA	RIMS4	140730
ENSG00000268182	2.82971	-3.18109	0.875838	-3.63205	0.000281175	0.00418437	SMIM17	small integral membrane protein 17	protein_coding	NA	SMIM17	147670
ENSG00000180828	1.33575	-3.17763	1.0265	-3.09558	0.00196427	0.014758	BHLHE22	basic helix-loop-helix family member e22	protein_coding	NA	BHLHE22	27319	NA
ENSG00000182836	6.72372	-3.17424	0.778435	-4.07772	4.54802e-05	0.00132786	PLCXD3	phosphatidylinositol specific phospholipase C X domain containing 3	protein_coding	NA	PLCXD3	345557
ENSG00000204449	1.37271	-3.173	1.10034	-2.88364	0.00393109	0.0226674	TRIM49C	tripartite motif containing 49C	protein_coding	NA	TRIM49C	642612
ENSG00000100253	7.31466	-3.17252	0.814828	-3.89348	9.88148e-05	0.00215695	MIOX	myo-inositol oxygenase	protein_coding	NA	MIOX	55586
ENSG00000183662	4.3063	-3.17069	0.950729	-3.33501	0.000852959	0.00861044	TAFA1	TAFA chemokine like family member 1	protein_coding	NA	TAFA1	407738	NA
ENSG00000075073	6.02462	-3.16969	0.70723	-4.48183	7.40043e-06	0.000416936	TACR2	tachykinin receptor 2	protein_coding	NA	TACR2	6865	This gene belongs to a family of genes that function as receptors for tachykinins. Receptor affinities are specified by variations in the 5'-end of the sequence. The receptors belonging to this family are characterized by interactions with G proteins and 7 hydrophobic transmembrane regions. This gene encodes the receptor for the tachykinin neuropeptide substance K, also referred to as neurokinin …
ENSG00000185352	5.60478	-3.16953	0.871534	-3.63673	0.000276126	0.00412912	HS6ST3	heparan sulfate 6-O-sulfotransferase 3	protein_coding	NA	HS6ST3	266722	NA
ENSG00000262543	1.83753	-3.16942	1.16308	-2.72502	0.00642982	0.0311728	SMIM28	small integral membrane protein 28	protein_coding	NA	SMIM28	110806279
ENSG00000174992	2.53931	-3.16778	0.83209	-3.80702	0.000140652	0.00269903	ZG16	zymogen granule protein 16	protein_coding	NA	ZG16	653808
ENSG00000184140	2.4398	-3.16762	0.995342	-3.18244	0.0014604	0.0121467	OR4F6	olfactory receptor family 4 subfamily F member 6	protein_coding	NA	OR4F6	390648	Olfactory receptors interact with odorant molecules in the nose, to initiate a neuronal response that triggers the perception of a smell. The olfactory receptor proteins are members of a large family of G-protein-coupled receptors (GPCR) arising from single coding-exon genes. Olfactory receptors share a 7-transmembrane domain structure with many neurotransmitter and hormone receptors and are resp…
ENSG00000182591	1.88308	-3.1669	0.979035	-3.23471	0.00121765	0.010798	KRTAP11-1	keratin associated protein 11-1	protein_coding	NA	KRTAP11-1	337880
ENSG00000261649	4.20128	-3.16665	0.752032	-4.21079	2.54481e-05	0.000895567	GOLGA6L7	golgin A6 family like 7	protein_coding	NA	GOLGA6L7	728310
ENSG00000283329	1.26915	-3.16514	1.09163	-2.89948	0.00373786	0.0220221	NA	NA	protein_coding	NA	FAM240B	NA	NA
ENSG00000222028	4.04863	-3.16419	0.816681	-3.87445	0.000106865	0.00226296	PSMB11	proteasome subunit beta 11	protein_coding	NA	PSMB11	122706	NA
ENSG00000152034	4.57095	-3.16386	0.852651	-3.71062	0.000206754	0.00347223	MCHR2	melanin concentrating hormone receptor 2	protein_coding	NA	MCHR2	84539
ENSG00000165495	10.0869	-3.16378	0.628487	-5.03397	4.80421e-07	7.46903e-05	PKNOX2	PBX/knotted 1 homeobox 2	protein_coding	NA	PKNOX2	63876	NA
ENSG00000161082	9.3866	-3.16354	0.702159	-4.50544	6.62345e-06	0.000381921	CELF5	CUGBP Elav-like family member 5	protein_coding	NA	CELF5	60680	NA
ENSG00000161958	1.30589	-3.16284	1.17935	-2.68186	0.00732147	0.0337651	FGF11	fibroblast growth factor 11	protein_coding	NA	FGF11	2256	NA
ENSG00000147481	8.53268	-3.16253	0.666289	-4.74648	2.0699e-06	0.000183777	SNTG1	syntrophin gamma 1	protein_coding	NA	SNTG1	54212	The protein encoded by this gene is a member of the syntrophin family. Syntrophins are cytoplasmic peripheral membrane proteins that typically contain 2 pleckstrin homology (PH) domains, a PDZ domain that bisects the first PH domain, and a C-terminal domain that mediates dystrophin binding. This family member plays a role in mediating gamma-enolase trafficking to the plasma membrane and in enhanc…
ENSG00000176695	1.55906	-3.16199	1.20399	-2.62625	0.0086331	0.0372826	OR4F17	olfactory receptor family 4 subfamily F member 17	protein_coding	NA	OR4F17	81099	Olfactory receptors interact with odorant molecules in the nose, to initiate a neuronal response that triggers the perception of a smell. The olfactory receptor proteins are members of a large family of G-protein-coupled receptors (GPCR) arising from single coding-exon genes. Olfactory receptors share a 7-transmembrane domain structure with many neurotransmitter and hormone receptors and are resp…
ENSG00000186103	5.4576	-3.16161	0.859587	-3.67806	0.000235017	0.00373573	ARGFX	arginine-fifty homeobox	protein_coding	NA	ARGFX	503582	NA
ENSG00000235118	2.16107	-3.16087	0.98452	-3.21057	0.00132474	0.0113859	FAM237A	family with sequence similarity 237 member A	protein_coding	NA	FAM237A	200726
ENSG00000066813	9.62156	-3.15967	0.648373	-4.87323	1.09791e-06	0.000127558	ACSM2B	acyl-CoA synthetase medium chain family member 2B	protein_coding	NA	ACSM2B	348158
ENSG00000139515	4.66378	-3.15815	0.860575	-3.66982	0.000242725	0.00379925	PDX1	pancreatic and duodenal homeobox 1	protein_coding	NA	PDX1	3651	The protein encoded by this gene is a transcriptional activator of several genes, including insulin, somatostatin, glucokinase, islet amyloid polypeptide, and glucose transporter type 2. The encoded nuclear protein is involved in the early development of the pancreas and plays a major role in glucose-dependent regulation of insulin gene expression. Defects in this gene are a cause of pancreatic a…
ENSG00000236444	2.42657	-3.15796	0.724379	-4.35954	1.30339e-05	0.00058835	UBE2L5	ubiquitin conjugating enzyme E2 L5	protein_coding	NA	UBE2L5	171222
ENSG00000183908	5.51103	-3.15529	0.699442	-4.51116	6.44747e-06	0.000375298	LRRC55	leucine rich repeat containing 55	protein_coding	NA	LRRC55	219527
ENSG00000111981	4.1632	-3.1551	0.832195	-3.7913	0.00014986	0.00281004	ULBP1	UL16 binding protein 1	protein_coding	NA	ULBP1	80329	The protein encoded by this gene is a ligand of natural killer group 2, member D (NKG2D), an immune system-activating receptor on NK cells and T-cells. Binding of the encoded ligand to NKG2D leads to activation of several signal transduction pathways, including those of JAK2, STAT5, ERK and PI3K kinase/Akt. Also, in cytomegalovirus-infected cells, this ligand binds the UL16 glycoprotein and is pr…
ENSG00000185863	2.6157	-3.15423	0.964579	-3.27006	0.00107524	0.00993435	TMEM210	transmembrane protein 210	protein_coding	NA	TMEM210	100505993
ENSG00000177947	5.9012	-3.15421	0.823991	-3.82797	0.000129205	0.00257613	ODF3	outer dense fiber of sperm tails 3	protein_coding	NA	ODF3	113746	NA
ENSG00000166118	3.4862	-3.1537	0.80105	-3.93696	8.25214e-05	0.00192686	SPATA19	spermatogenesis associated 19	protein_coding	NA	SPATA19	219938
ENSG00000128655	9.72122	-3.1536	0.632366	-4.98699	6.1327e-07	8.86139e-05	PDE11A	phosphodiesterase 11A	protein_coding	NA	PDE11A	50940	The 3',5'-cyclic nucleotides cAMP and cGMP function as second messengers in a wide variety of signal transduction pathways. 3',5'-cyclic nucleotide phosphodiesterases (PDEs) catalyze the hydrolysis of cAMP and cGMP to the corresponding 5'-monophosphates and provide a mechanism to downregulate cAMP and cGMP signaling. This gene encodes a member of the PDE protein superfamily. Mutations in this gen…
ENSG00000171956	4.59755	-3.15348	0.895047	-3.52326	0.000426269	0.00551485	FOXB1	forkhead box B1	protein_coding	NA	FOXB1	27023
ENSG00000170382	10.7151	-3.15305	0.761958	-4.13809	3.50205e-05	0.00111047	LRRN2	leucine rich repeat neuronal 2	protein_coding	NA	LRRN2	10446	NA
ENSG00000182070	5.60204	-3.1527	0.915378	-3.44415	0.000572853	0.00665085	OR52A1	olfactory receptor family 52 subfamily A member 1	protein_coding	NA	OR52A1	23538	Olfactory receptors interact with odorant molecules in the nose, to initiate a neuronal response that triggers the perception of a smell. The olfactory receptor proteins are members of a large family of G-protein-coupled receptors (GPCR) arising from single coding-exon genes. Olfactory receptors share a 7-transmembrane domain structure with many neurotransmitter and hormone receptors and are resp…
ENSG00000179921	4.83658	-3.14674	0.843978	-3.72846	0.000192654	0.00331454	GPBAR1	G protein-coupled bile acid receptor 1	protein_coding	NA	GPBAR1	151306	NA
ENSG00000283288	3.01808	-3.14633	0.876637	-3.58909	0.00033183	0.00467736	SMIM33	small integral membrane protein 33	protein_coding	NA	SMIM33	111064649
ENSG00000155249	2.46842	-3.14578	0.879642	-3.5762	0.000348622	0.00484182	OR4K1	olfactory receptor family 4 subfamily K member 1	protein_coding	NA	OR4K1	79544	Olfactory receptors interact with odorant molecules in the nose, to initiate a neuronal response that triggers the perception of a smell. The olfactory receptor proteins are members of a large family of G-protein-coupled receptors (GPCR) arising from single coding-exon genes. Olfactory receptors share a 7-transmembrane domain structure with many neurotransmitter and hormone receptors and are resp…
ENSG00000100156	3.80515	-3.14538	0.804779	-3.90838	9.29173e-05	0.00207116	SLC16A8	solute carrier family 16 member 8	protein_coding	NA	SLC16A8	23539	SLC16A8 is a member of a family of proton-coupled monocarboxylate transporters that mediate lactate transport across cell membranes (Yoon et al., 1999 [PubMed 10493836]).[supplied by OMIM, Apr 2010]
ENSG00000106809	4.8643	-3.14467	0.839605	-3.74541	0.000180097	0.00316747	OGN	osteoglycin	protein_coding	NA	OGN	4969	This gene encodes a member of the small leucine-rich proteoglycan (SLRP) family of proteins. The encoded protein induces ectopic bone formation in conjunction with transforming growth factor beta and may regulate osteoblast differentiation. High expression of the encoded protein may be associated with elevated heart left ventricular mass. Alternative splicing results in multiple transcript varian…
ENSG00000174697	5.17272	-3.14428	0.972667	-3.23264	0.00122652	0.0108438	LEP	leptin	protein_coding	NA	LEP	3952	NA
ENSG00000152463	4.49344	-3.14393	0.840003	-3.74276	0.000182012	0.00319202	OLAH	oleoyl-ACP hydrolase	protein_coding	NA	OLAH	55301
ENSG00000167641	3.02026	-3.14282	0.937905	-3.35089	0.000805529	0.0082837	PPP1R14A	protein phosphatase 1 regulatory inhibitor subunit 14A	protein_coding	NA	PPP1R14A	94274	NA
ENSG00000256045	39.7479	-3.14137	1.17162	-2.68121	0.00733574	0.0338035	MTRNR2L10	MT-RNR2 like 10	protein_coding	NA	MTRNR2L10	100463488
ENSG00000145721	4.18888	-3.1397	0.640074	-4.90522	9.33241e-07	0.00011364	LIX1	limb and CNS expressed 1	protein_coding	NA	LIX1	167410
ENSG00000141433	3.91865	-3.13499	0.766908	-4.08784	4.35412e-05	0.00128243	ADCYAP1	adenylate cyclase activating polypeptide 1	protein_coding	NA	ADCYAP1	116	This gene encodes a secreted proprotein that is further processed into multiple mature peptides. These peptides stimulate adenylate cyclase and increase cyclic adenosine monophosphate (cAMP) levels, resulting in the transcriptional activation of target genes. The products of this gene are key mediators of neuroendocrine stress responses. Alternative splicing results in multiple transcript variant…
ENSG00000120211	1.99723	-3.13332	0.937099	-3.34364	0.000826877	0.00841954	INSL4	insulin like 4	protein_coding	NA	INSL4	3641	INSL4 encodes the insulin-like 4 protein, a member of the insulin superfamily. INSL4 encodes a precursor that undergoes post-translational cleavage to produce 3 polypeptide chains, A-C, that form tertiary structures composed of either all three chains, or just the A and B chains. Expression of INSL4 products occurs within the early placental cytotrophoblast and syncytiotrophoblast. [provided by R…
ENSG00000164398	11.6976	-3.13248	0.654953	-4.78276	1.72907e-06	0.000166779	ACSL6	acyl-CoA synthetase long chain family member 6	protein_coding	NA	ACSL6	23305	NA
ENSG00000233932	1.57821	-3.13205	1.1227	-2.78974	0.00527502	0.0275104	CTXN2	cortexin 2	protein_coding	NA	CTXN2	399697
ENSG00000250067	2.99827	-3.13125	0.747217	-4.19055	2.7828e-05	0.000951161	YJEFN3	YjeF N-terminal domain containing 3	protein_coding	NA	YJEFN3	374887
ENSG00000197532	4.34645	-3.13111	0.976872	-3.20524	0.0013495	0.0115234	OR6Y1	olfactory receptor family 6 subfamily Y member 1	protein_coding	NA	OR6Y1	391112	Olfactory receptors interact with odorant molecules in the nose, to initiate a neuronal response that triggers the perception of a smell. The olfactory receptor proteins are members of a large family of G-protein-coupled receptors (GPCR) arising from single coding-exon genes. Olfactory receptors share a 7-transmembrane domain structure with many neurotransmitter and hormone receptors and are resp…
ENSG00000171540	4.12801	-3.13088	0.903973	-3.46347	0.000533262	0.00634887	OTP	orthopedia homeobox	protein_coding	NA	OTP	23440	NA
ENSG00000075043	35.3145	-3.12773	0.614187	-5.09248	3.53405e-07	6.05654e-05	KCNQ2	potassium voltage-gated channel subfamily Q member 2	protein_coding	NA	KCNQ2	3785	The M channel is a slowly activating and deactivating potassium channel that plays a critical role in the regulation of neuronal excitability. The M channel is formed by the association of the protein encoded by this gene and a related protein encoded by the KCNQ3 gene, both integral membrane proteins. M channel currents are inhibited by M1 muscarinic acetylcholine receptors and activated by reti…
ENSG00000180613	3.39963	-3.12703	0.90794	-3.44409	0.000572982	0.00665085	GSX2	GS homeobox 2	protein_coding	NA	GSX2	170825
ENSG00000058404	22.2472	-3.12622	0.615917	-5.07573	3.86016e-07	6.40683e-05	CAMK2B	calcium/calmodulin dependent protein kinase II beta	protein_coding	NA	CAMK2B	816	The product of this gene belongs to the serine/threonine protein kinase family and to the Ca(2+)/calmodulin-dependent protein kinase subfamily. Calcium signaling is crucial for several aspects of plasticity at glutamatergic synapses. In mammalian cells, the enzyme is composed of four different chains: alpha, beta, gamma, and delta. The product of this gene is a beta chain. It is possible that dis…
ENSG00000185198	4.17801	-3.12559	0.795259	-3.93027	8.48501e-05	0.0019573	PRSS57	serine protease 57	protein_coding	NA	PRSS57	400668	NA
ENSG00000105143	9.37345	-3.12539	0.718955	-4.34713	1.37929e-05	0.000608637	SLC1A6	solute carrier family 1 member 6	protein_coding	NA	SLC1A6	6511
ENSG00000101489	9.21184	-3.12539	0.661446	-4.72508	2.3002e-06	0.000198531	CELF4	CUGBP Elav-like family member 4	protein_coding	NA	CELF4	56853	Members of the CELF/BRUNOL protein family contain two N-terminal RNA recognition motif (RRM) domains, one C-terminal RRM domain, and a divergent segment of 160-230 aa between the second and third RRM domains. Members of this protein family regulate pre-mRNA alternative splicing and may also be involved in mRNA editing, and translation. Multiple transcript variants encoding different isoforms have…
ENSG00000158955	6.42443	-3.1249	0.845341	-3.69661	0.000218494	0.00356256	WNT9B	Wnt family member 9B	protein_coding	NA	WNT9B	7484	NA
ENSG00000125851	11.1284	-3.1244	0.753296	-4.14763	3.35931e-05	0.00108481	PCSK2	proprotein convertase subtilisin/kexin type 2	protein_coding	NA	PCSK2	5126	This gene encodes a member of the subtilisin-like proprotein convertase family, which includes proteases that process protein and peptide precursors trafficking through regulated or constitutive branches of the secretory pathway. The protein undergoes an initial autocatalytic processing event and interacts with a neuroendocrine secretory protein in the ER, exits the ER and sorts to secretory gran…
ENSG00000120075	2.50439	-3.12308	0.966421	-3.23159	0.00123104	0.0108644	HOXB5	homeobox B5	protein_coding	NA	HOXB5	3215	This gene is a member of the Antp homeobox family and encodes a nuclear protein with a homeobox DNA-binding domain. It is included in a cluster of homeobox B genes located on chromosome 17. The encoded protein functions as a sequence-specific transcription factor that is involved in lung and gut development. Increased expression of this gene is associated with a distinct biologic subset of acute …
ENSG00000177238	9.18616	-3.12091	0.709691	-4.39757	1.09472e-05	0.000526581	TRIM72	tripartite motif containing 72	protein_coding	NA	TRIM72	493829
ENSG00000140839	12.4159	-3.12077	0.646996	-4.82348	1.41077e-06	0.000149971	CLEC18B	C-type lectin domain family 18 member B	protein_coding	NA	CLEC18B	497190
ENSG00000188981	10.8747	-3.12066	0.499421	-6.24855	4.14286e-10	9.54049e-07	MSANTD1	Myb/SANT DNA binding domain containing 1	protein_coding	NA	MSANTD1	345222
ENSG00000164161	9.50562	-3.11614	0.6761	-4.60899	4.04625e-06	0.000276601	HHIP	hedgehog interacting protein	protein_coding	NA	HHIP	64399	NA
ENSG00000177535	4.78435	-3.11471	0.844852	-3.68669	0.000227185	0.00367143	OR2B11	olfactory receptor family 2 subfamily B member 11	protein_coding	NA	OR2B11	127623	Olfactory receptors interact with odorant molecules in the nose, to initiate a neuronal response that triggers the perception of a smell. The olfactory receptor proteins are members of a large family of G-protein-coupled receptors (GPCR) arising from single coding-exon genes. Olfactory receptors share a 7-transmembrane domain structure with many neurotransmitter and hormone receptors and are resp…
ENSG00000130035	4.10937	-3.11413	0.766234	-4.06421	4.81958e-05	0.0013852	KCNA6	potassium voltage-gated channel subfamily A member 6	protein_coding	NA	GALNT8	3742	Potassium channels represent the most complex class of voltage-gated ion channels from both functional and structural standpoints. Their diverse functions include regulating neurotransmitter release, heart rate, insulin secretion, neuronal excitability, epithelial electrolyte transport, smooth muscle contraction, and cell volume. Four sequence-related potassium channel genes - shaker, shaw, shab,…
ENSG00000154096	6.62565	-3.11396	0.768774	-4.05056	5.10958e-05	0.00144052	THY1	Thy-1 cell surface antigen	protein_coding	NA	THY1	7070	This gene encodes a cell surface glycoprotein and member of the immunoglobulin superfamily of proteins. The encoded protein is involved in cell adhesion and cell communication in numerous cell types, but particularly in cells of the immune and nervous systems. The encoded protein is widely used as a marker for hematopoietic stem cells. This gene may function as a tumor suppressor in nasopharyngea…
ENSG00000066405	5.28465	-3.11349	0.733314	-4.24578	2.17832e-05	0.000808282	CLDN18	claudin 18	protein_coding	NA	CLDN18	51208	This gene encodes a member of the claudin family. Claudins are integral membrane proteins and components of tight junction strands. Tight junction strands serve as a physical barrier to prevent solutes and water from passing freely through the paracellular space between epithelial or endothelial cell sheets, and also play critical roles in maintaining cell polarity and signal transductions. This …
ENSG00000140538	22.8285	-3.11244	0.686507	-4.53373	5.79502e-06	0.000352327	NTRK3	neurotrophic receptor tyrosine kinase 3	protein_coding	NA	NTRK3	4916	This gene encodes a member of the neurotrophic tyrosine receptor kinase (NTRK) family. This kinase is a membrane-bound receptor that, upon neurotrophin binding, phosphorylates itself and members of the MAPK pathway. Signalling through this kinase leads to cell differentiation and may play a role in the development of proprioceptive neurons that sense body position. Mutations in this gene have bee…
ENSG00000068985	1.7044	-3.11219	1.2416	-2.5066	0.0121897	0.0464118	PAGE1	PAGE family member 1	protein_coding	NA	PAGE1	8712	This gene belongs to a family of genes that are expressed in a variety of tumors but not in normal tissues, except for the testis. Unlike the other gene family members, this gene does not encode an antigenic peptide. Nothing is presently known about the function of this protein. [provided by RefSeq, Jul 2008]
ENSG00000158859	17.437	-3.11187	0.582996	-5.33772	9.4123e-08	2.51309e-05	ADAMTS4	ADAM metallopeptidase with thrombospondin type 1 motif 4	protein_coding	NA	ADAMTS4	9507	NA
ENSG00000177108	4.62742	-3.10892	0.870903	-3.56976	0.000357302	0.00492339	ZDHHC22	zinc finger DHHC-type containing 22	protein_coding	NA	ZDHHC22	283576
ENSG00000137804	1.30085	-3.10659	1.118	-2.77871	0.00545753	0.0281373	NUSAP1	nucleolar and spindle associated protein 1	protein_coding	NA	NUSAP1	51203	NUSAP1 is a nucleolar-spindle-associated protein that plays a role in spindle microtubule organization (Raemaekers et al., 2003 [PubMed 12963707]).[supplied by OMIM, Jun 2009]
ENSG00000167117	2.24417	-3.10459	0.956952	-3.24425	0.0011776	0.0105649	ANKRD40CL	ANKRD40 C-terminal like	protein_coding	NA	ANKRD40CL	55018
ENSG00000136297	3.95804	-3.10366	0.845355	-3.67142	0.000241203	0.00378347	MMD2	monocyte to macrophage differentiation associated 2	protein_coding	NA	MMD2	221938	This gene encodes a member of the PAQR (progestin and adipoQ receptor) family. Members of this family are evolutionarily conserved with significant sequence identity to bacterial hemolysin-like proteins and are defined by a set of seven transmembrane domains. The protein encoded by this gene localizes to the Golgi apparatus to modulate Ras signaling. Alternative splicing results in multiple trans…
ENSG00000164106	2.97503	-3.10161	0.900791	-3.44321	0.000574851	0.00665858	SCRG1	stimulator of chondrogenesis 1	protein_coding	NA	SCRG1	11341	NA
ENSG00000148826	2.51264	-3.10072	1.01992	-3.04016	0.00236451	0.0164811	NKX6-2	NK6 homeobox 2	protein_coding	NA	NKX6-2	84504
ENSG00000176919	5.34382	-3.09924	0.790925	-3.9185	8.91035e-05	0.00200619	C8G	complement C8 gamma chain	protein_coding	NA	C8G	733	NA
ENSG00000228083	1.7185	-3.09874	1.14798	-2.69929	0.00694868	0.0326612	IFNA14	interferon alpha 14	protein_coding	NA	IFNA14	3448
ENSG00000214510	1.53388	-3.09851	1.06451	-2.91074	0.00360575	0.0214875	SPINK13	serine peptidase inhibitor, Kazal type 13 (putative)	protein_coding	NA	SPINK13	153218
ENSG00000259417	5.41779	-3.09825	1.16521	-2.65897	0.00783806	0.0351853	CTXND1	cortexin domain containing 1	protein_coding	NA	CTXND1	100996492
ENSG00000222014	1.42697	-3.09522	0.862828	-3.5873	0.00033412	0.00470244	RAB6C	RAB6C, member RAS oncogene family	protein_coding	NA	RAB6C	84084
ENSG00000182264	6.79438	-3.0949	0.619575	-4.99521	5.8773e-07	8.55949e-05	IZUMO1	izumo sperm-egg fusion 1	protein_coding	NA	IZUMO1	284359	NA
ENSG00000221836	5.36972	-3.09405	0.830426	-3.72587	0.000194647	0.00333734	OR2A5	olfactory receptor family 2 subfamily A member 5	protein_coding	NA	OR2A5	393046	Olfactory receptors interact with odorant molecules in the nose, to initiate a neuronal response that triggers the perception of a smell. The olfactory receptor proteins are members of a large family of G-protein-coupled receptors (GPCR) arising from single coding-exon genes. Olfactory receptors share a 7-transmembrane domain structure with many neurotransmitter and hormone receptors and are resp…
ENSG00000187486	7.30192	-3.0911	0.540886	-5.71488	1.09779e-08	7.93123e-06	KCNJ11	potassium voltage-gated channel subfamily J member 11	protein_coding	NA	KCNJ11	3767	NA
ENSG00000103355	5.37185	-3.09061	0.967623	-3.19402	0.00140306	0.011803	PRSS33	serine protease 33	protein_coding	NA	PRSS33	260429
ENSG00000145642	3.04366	-3.08976	1.0137	-3.04801	0.00230364	0.0162357	SHISAL2B	shisa like 2B	protein_coding	NA	SHISAL2B	100132916
ENSG00000164113	5.42722	-3.08852	0.842348	-3.66656	0.000245835	0.00383137	ADAD1	adenosine deaminase domain containing 1	protein_coding	NA	ADAD1	132612
ENSG00000118526	3.06724	-3.08787	0.853508	-3.61785	0.000297056	0.00435029	TCF21	transcription factor 21	protein_coding	NA	TCF21	6943	TCF21 encodes a transcription factor of the basic helix-loop-helix family. The TCF21 product is mesoderm specific, and expressed in embryonic epicardium, mesenchyme-derived tissues of lung, gut, gonad, and both mesenchymal and glomerular epithelial cells in the kidney. Two transcript variants encoding the same protein have been found for this gene. [provided by RefSeq, Jul 2008]
ENSG00000183134	3.85059	-3.08618	0.913565	-3.37817	0.000729698	0.00774826	PTGDR2	prostaglandin D2 receptor 2	protein_coding	NA	PTGDR2	11251	NA
ENSG00000143867	9.0667	-3.08525	0.551438	-5.59491	2.20736e-08	1.08021e-05	OSR1	odd-skipped related transcription factor 1	protein_coding	NA	OSR1	130497
ENSG00000124391	3.43096	-3.08378	0.94554	-3.2614	0.00110864	0.0101766	IL17C	interleukin 17C	protein_coding	NA	IL17C	27189	The protein encoded by this gene is a T cell-derived cytokine that shares the sequence similarity with IL17. This cytokine was reported to stimulate the release of tumor necrosis factor alpha and interleukin 1 beta from a monocytic cell line. The expression of this cytokine was found to be restricted to activated T cells. [provided by RefSeq, Jul 2008]
ENSG00000180245	5.67057	-3.08269	0.547833	-5.62706	1.83304e-08	1.02334e-05	RRH	retinal pigment epithelium-derived rhodopsin homolog	protein_coding	NA	RRH	10692	NA
ENSG00000186226	1.83878	-3.08108	1.05211	-2.92849	0.00340611	0.020754	LCE1E	late cornified envelope 1E	protein_coding	NA	LCE1E	353135
ENSG00000154027	8.53158	-3.08039	0.638477	-4.82459	1.40289e-06	0.000149971	AK5	adenylate kinase 5	protein_coding	NA	AK5	26289	This gene encodes a member of the adenylate kinase family, which is involved in regulating the adenine nucleotide composition within a cell by catalyzing the reversible transfer of phosphate groups among adenine nucleotides. This member is related to the UMP/CMP kinase of several species. It is located in the cytosol and expressed exclusively in brain. Alternatively spliced transcript variants en…
ENSG00000112273	3.18509	-3.07969	1.03628	-2.97188	0.00295986	0.0189339	HDGFL1	HDGF like 1	protein_coding	NA	HDGFL1	154150
ENSG00000169085	1.02591	-3.07918	0.98446	-3.12779	0.00176127	0.0137695	VXN	vexin	protein_coding	NA	VXN	254778
ENSG00000242950	5.96228	-3.07912	0.741271	-4.15384	3.26935e-05	0.00106134	ERVW-1	endogenous retrovirus group W member 1, envelope	protein_coding	NA	ERVW-1	30816	NA
ENSG00000163485	7.36466	-3.0755	0.795482	-3.86621	0.000110539	0.00231284	ADORA1	adenosine A1 receptor	protein_coding	NA	ADORA1	134	NA
ENSG00000218305	2.67146	-3.0744	0.911885	-3.37148	0.000747662	0.00787321	CDC14C	cell division cycle 14C	protein_coding	NA	CDC14C	168448	NA
ENSG00000105419	10.9674	-3.07357	0.448989	-6.84554	7.61863e-12	4.6786e-08	MEIS3	Meis homeobox 3	protein_coding	NA	MEIS3	56917	This gene encodes a homeobox protein and probable transcriptional regulator. The orthologous protein in mouse controls expression of 3-phosphoinositide dependent protein kinase 1, which promotes survival of pancreatic beta-cells. [provided by RefSeq, Sep 2016]
ENSG00000182676	3.87178	-3.07355	1.10755	-2.77508	0.00551875	0.0283104	PPP1R27	protein phosphatase 1 regulatory subunit 27	protein_coding	NA	PPP1R27	116729
ENSG00000160097	4.20011	-3.07345	0.723602	-4.24743	2.16238e-05	0.000807245	FNDC5	fibronectin type III domain containing 5	protein_coding	NA	FNDC5	252995	NA
ENSG00000142408	7.5717	-3.07294	0.821681	-3.73981	0.000184156	0.00320521	CACNG8	calcium voltage-gated channel auxiliary subunit gamma 8	protein_coding	NA	CACNG8	59283	The protein encoded by this gene is a type I transmembrane AMPA receptor regulatory protein (TARP). TARPs regulate both trafficking and channel gating of the AMPA receptors. This gene is part of a functionally diverse eight-member protein subfamily of the PMP-22/EMP/MP20 family and is located in a cluster with two family members, a type II TARP and a calcium channel gamma subunit. The mRNA for th…
ENSG00000147613	4.44627	-3.0721	0.76835	-3.99831	6.37972e-05	0.00165891	PSKH2	protein serine kinase H2	protein_coding	NA	PSKH2	85481
ENSG00000186207	1.75171	-3.07208	1.02731	-2.99042	0.00278599	0.0182201	LCE5A	late cornified envelope 5A	protein_coding	NA	LCE5A	254910
ENSG00000184672	6.77184	-3.07158	0.847078	-3.62609	0.000287747	0.00424794	RALYL	RALY RNA binding protein like	protein_coding	NA	RALYL	138046
ENSG00000181418	7.66399	-3.0677	0.670921	-4.57237	4.8223e-06	0.000315039	DDN	dendrin	protein_coding	NA	DDN	23109
ENSG00000177511	4.79182	-3.06592	0.759656	-4.03594	5.4385e-05	0.00149654	ST8SIA3	ST8 alpha-N-acetyl-neuraminide alpha-2,8-sialyltransferase 3	protein_coding	NA	ST8SIA3	51046	NA
ENSG00000154438	3.69489	-3.06567	0.865695	-3.54128	0.000398192	0.00528141	ASZ1	ankyrin repeat, SAM and basic leucine zipper domain containing 1	protein_coding	NA	ASZ1	136991
ENSG00000174672	17.3552	-3.06564	0.642732	-4.7697	1.84501e-06	0.000173321	BRSK2	BR serine/threonine kinase 2	protein_coding	NA	BRSK2	9024
ENSG00000026036	5.36571	-3.06525	0.715152	-4.28615	1.81799e-05	0.000726539	RTEL1-TNFRSF6B	RTEL1-TNFRSF6B readthrough (NMD candidate)	protein_coding	NA	RTEL1-TNFRSF6B	100533107	This locus represents naturally occurring read-through transcription between the neighboring RTEL1 (regulator of telomere elongation helicase 1) and TNFRSF6B (tumor necrosis factor receptor superfamily, member 6b, decoy) genes on chromosome 20. The read-through transcript is a candidate for nonsense-mediated mRNA decay (NMD), and is unlikely to produce a protein product. [provided by RefSeq, Feb …
ENSG00000184925	9.63989	-3.06485	0.559104	-5.48171	4.21224e-08	1.66886e-05	LCN12	lipocalin 12	protein_coding	NA	LCN12	286256	NA
ENSG00000165023	3.59281	-3.06438	0.884304	-3.4653	0.00052964	0.00632375	DIRAS2	DIRAS family GTPase 2	protein_coding	NA	DIRAS2	54769	NA
ENSG00000157782	9.30675	-3.06358	0.778556	-3.93495	8.32127e-05	0.00193547	CABP1	calcium binding protein 1	protein_coding	NA	CABP1	9478	NA
ENSG00000221970	3.13145	-3.06235	0.847355	-3.61401	0.000301502	0.00439096	OR2A1	olfactory receptor family 2 subfamily A member 1	protein_coding	NA	OR2A1	346528	Olfactory receptors interact with odorant molecules in the nose, to initiate a neuronal response that triggers the perception of a smell. The olfactory receptor proteins are members of a large family of G-protein-coupled receptors (GPCR) arising from single coding-exon genes. Olfactory receptors share a 7-transmembrane domain structure with many neurotransmitter and hormone receptors and are resp…
ENSG00000169327	4.53312	-3.06189	0.82523	-3.71034	0.000206979	0.00347442	OR5AU1	olfactory receptor family 5 subfamily AU member 1	protein_coding	NA	OR5AU1	390445	Olfactory receptors interact with odorant molecules in the nose, to initiate a neuronal response that triggers the perception of a smell. The olfactory receptor proteins are members of a large family of G-protein-coupled receptors (GPCR) arising from single coding-exon genes. Olfactory receptors share a 7-transmembrane domain structure with many neurotransmitter and hormone receptors and are resp…
ENSG00000109956	12.9438	-3.06169	0.605057	-5.06017	4.18885e-07	6.79922e-05	B3GAT1	beta-1,3-glucuronyltransferase 1	protein_coding	NA	B3GAT1	27087	The protein encoded by this gene is a member of the glucuronyltransferase gene family. These enzymes exhibit strict acceptor specificity, recognizing nonreducing terminal sugars and their anomeric linkages. This gene product functions as the key enzyme in a glucuronyl transfer reaction during the biosynthesis of the carbohydrate epitope HNK-1 (human natural killer-1, also known as CD57 and LEU7).…
ENSG00000160963	9.35217	-3.05693	0.727818	-4.20012	2.66768e-05	0.000919523	COL26A1	collagen type XXVI alpha 1 chain	protein_coding	NA	COL26A1	136227	NA
ENSG00000217236	3.41236	-3.05652	0.931367	-3.28175	0.00103164	0.00969688	SP9	Sp9 transcription factor	protein_coding	NA	SP9	100131390
ENSG00000258227	4.76556	-3.0547	0.760097	-4.01883	5.84879e-05	0.00156669	CLEC5A	C-type lectin domain containing 5A	protein_coding	NA	CLEC5A	23601	NA
ENSG00000203756	1.97988	-3.05432	0.931664	-3.27834	0.00104418	0.00975007	TMEM244	transmembrane protein 244	protein_coding	NA	TMEM244	253582
ENSG00000171450	3.71112	-3.05254	1.0108	-3.01994	0.00252827	0.017137	CDK5R2	cyclin dependent kinase 5 regulatory subunit 2	protein_coding	NA	CDK5R2	8941	NA
ENSG00000142182	3.60811	-3.05172	0.845144	-3.6109	0.000305142	0.004423	DNMT3L	DNA methyltransferase 3 like	protein_coding	NA	DNMT3L	29947	CpG methylation is an epigenetic modification that is important for embryonic development, imprinting, and X-chromosome inactivation. Studies in mice have demonstrated that DNA methylation is required for mammalian development. This gene encodes a nuclear protein with similarity to DNA methyltransferases, but is not thought to function as a DNA methyltransferase as it does not contain the amino a…
ENSG00000183571	4.06562	-3.05115	0.79292	-3.84799	0.000119091	0.00243509	PGPEP1L	pyroglutamyl-peptidase I like	protein_coding	NA	PGPEP1L	145814
ENSG00000273111	3.77891	-3.05089	0.762648	-4.00039	6.32379e-05	0.0016537	LYPD4	LY6/PLAUR domain containing 4	protein_coding	NA	LYPD4	147719
ENSG00000183092	13.9135	-3.05075	0.632503	-4.82329	1.41206e-06	0.000149971	BEGAIN	brain enriched guanylate kinase associated	protein_coding	NA	BEGAIN	57596
ENSG00000091482	1.58241	-3.04973	0.918161	-3.32156	0.000895145	0.00887342	SMPX	small muscle protein X-linked	protein_coding	NA	SMPX	23676	This gene encodes a small protein that has no known functional domains. Mutations in this gene are a cause of X-linked deafness-4, and the encoded protein may play a role in the maintenance of inner ear cells subjected to mechanical stress. Alternatively spliced transcript variants have been observed for this gene. [provided by RefSeq, Dec 2011]
ENSG00000144230	5.27183	-3.04959	0.794025	-3.84067	0.000122698	0.00249361	GPR17	G protein-coupled receptor 17	protein_coding	NA	GPR17	2840
ENSG00000121905	4.34668	-3.04898	0.624813	-4.87982	1.06181e-06	0.000124201	HPCA	hippocalcin	protein_coding	NA	HPCA	3208	The protein encoded by this gene is a member of neuron-specific calcium-binding proteins family found in the retina and brain. This protein is associated with the plasma membrane. It has similarities to proteins located in the photoreceptor cells that regulate photosignal transduction in a calcium-sensitive manner. This protein displays recoverin activity and a calcium-dependent inhibition of rho…
ENSG00000053702	6.75662	-3.04823	0.648743	-4.69868	2.61847e-06	0.000214878	NRIP2	nuclear receptor interacting protein 2	protein_coding	NA	NRIP2	83714
ENSG00000159217	11.4776	-3.04778	0.646657	-4.71312	2.43951e-06	0.00020458	IGF2BP1	insulin like growth factor 2 mRNA binding protein 1	protein_coding	NA	IGF2BP1	10642	NA
ENSG00000172320	5.54749	-3.04488	0.944503	-3.22379	0.00126507	0.0110444	OR5A1	olfactory receptor family 5 subfamily A member 1	protein_coding	NA	OR5A1	219982	Olfactory receptors interact with odorant molecules in the nose, to initiate a neuronal response that triggers the perception of a smell. The olfactory receptor proteins are members of a large family of G-protein-coupled receptors (GPCR) arising from single coding-exon genes. Olfactory receptors share a 7-transmembrane domain structure with many neurotransmitter and hormone receptors and are resp…
ENSG00000164638	9.91192	-3.04432	0.64156	-4.74518	2.0832e-06	0.000184071	SLC29A4	solute carrier family 29 member 4	protein_coding	NA	SLC29A4	222962	NA
ENSG00000204279	1.17021	-3.04424	1.07336	-2.83617	0.00456584	0.0249715	PAGE3	PAGE family member 3	protein_coding	NA	PAGE3	139793	NA
ENSG00000169783	7.91181	-3.04345	0.724	-4.20367	2.62627e-05	0.000913762	LINGO1	leucine rich repeat and Ig domain containing 1	protein_coding	NA	LINGO1	84894
ENSG00000119547	10.1887	-3.04307	0.729368	-4.1722	3.01675e-05	0.0010005	ONECUT2	one cut homeobox 2	protein_coding	NA	ONECUT2	9480	This gene encodes a member of the onecut family of transcription factors, which are characterized by a cut domain and an atypical homeodomain. The protein binds to specific DNA sequences and stimulates expression of target genes, including genes involved in melanocyte and hepatocyte differentiation. [provided by RefSeq, Jul 2008]
ENSG00000277535	2.86576	-3.04003	0.83408	-3.64477	0.000267631	0.00404984	NA	NA	protein_coding	NA	AL772284.2	NA	NA
ENSG00000138100	8.00262	-3.03948	0.707958	-4.29331	1.76033e-05	0.000713544	TRIM54	tripartite motif containing 54	protein_coding	NA	TRIM54	57159	The protein encoded by this gene contains a RING finger motif and is highly similar to the ring finger proteins RNF28/MURF1 and RNF29/MURF2. In vitro studies demonstrated that this protein, RNF28, and RNF29 form heterodimers, which may be important for the regulation of titin kinase and microtubule-dependent signal pathways in striated muscles. Alternatively spliced transcript variants encoding d…
ENSG00000196341	5.37001	-3.03872	0.808986	-3.75621	0.000172505	0.00308699	OR8D1	olfactory receptor family 8 subfamily D member 1	protein_coding	NA	OR8D1	283159	Olfactory receptors interact with odorant molecules in the nose, to initiate a neuronal response that triggers the perception of a smell. The olfactory receptor proteins are members of a large family of G-protein-coupled receptors (GPCR) arising from single coding-exon genes. Olfactory receptors share a 7-transmembrane domain structure with many neurotransmitter and hormone receptors and are resp…
ENSG00000196553	3.75273	-3.0381	0.82115	-3.69981	0.000215759	0.00354717	CCDC196	coiled-coil domain containing 196	protein_coding	NA	CCDC196	440184
ENSG00000196361	5.90269	-3.03795	0.748584	-4.05826	4.94394e-05	0.00140994	ELAVL3	ELAV like RNA binding protein 3	protein_coding	NA	ELAVL3	1995	NA
ENSG00000124493	23.3398	-3.03771	0.568628	-5.34217	9.18416e-08	2.47941e-05	GRM4	glutamate metabotropic receptor 4	protein_coding	NA	GRM4	2914	L-glutamate is the major excitatory neurotransmitter in the central nervous system and activates both ionotropic and metabotropic glutamate receptors. Glutamatergic neurotransmission is involved in most aspects of normal brain function and can be perturbed in many neuropathologic conditions. The metabotropic glutamate receptors are a family of G protein-coupled receptors, that have been divided i…
ENSG00000177212	4.08387	-3.03666	0.797224	-3.80904	0.000139504	0.00269119	OR2T33	olfactory receptor family 2 subfamily T member 33	protein_coding	NA	OR2T33	391195	Olfactory receptors interact with odorant molecules in the nose, to initiate a neuronal response that triggers the perception of a smell. The olfactory receptor proteins are members of a large family of G-protein-coupled receptors (GPCR) arising from single coding-exon genes. Olfactory receptors share a 7-transmembrane domain structure with many neurotransmitter and hormone receptors and are resp…
ENSG00000187772	5.28865	-3.03624	0.770841	-3.93886	8.18694e-05	0.00192505	LIN28B	lin-28 homolog B	protein_coding	NA	LIN28B	389421	NA
ENSG00000137411	2.3445	-3.03302	1.00841	-3.00773	0.00263211	0.0175757	VARS2	valyl-tRNA synthetase 2, mitochondrial	protein_coding	NA	VARS2	57176	This gene encodes a mitochondrial aminoacyl-tRNA synthetase, which catalyzes the attachment of valine to tRNA(Val) for mitochondrial translation. Mutations in this gene cause combined oxidative phosphorylation deficiency-20, and are also associated with early-onset mitochondrial encephalopathies. Alternative splicing of this gene results in multiple transcript variants. [provided by RefSeq, Aug 2…
ENSG00000167311	4.54552	-3.03298	0.702831	-4.31538	1.59329e-05	0.000671698	ART5	ADP-ribosyltransferase 5	protein_coding	NA	ART5	116969	NA
ENSG00000261210	5.1256	-3.03231	0.664623	-4.56245	5.05593e-06	0.000326046	CLEC19A	C-type lectin domain containing 19A	protein_coding	NA	CLEC19A	728276
ENSG00000275572	2.85853	-3.02979	0.901107	-3.3623	0.000772956	0.00803394	GRIFIN	galectin-related inter-fiber protein	protein_coding	NA	GRIFIN	402635
ENSG00000105672	5.97445	-3.02936	0.824739	-3.67311	0.000239617	0.00376707	ETV2	ETS variant 2	protein_coding	NA	ETV2	2116
ENSG00000115844	5.18872	-3.02918	0.887338	-3.41378	0.000640672	0.00712102	DLX2	distal-less homeobox 2	protein_coding	NA	DLX2	1746	Many vertebrate homeo box-containing genes have been identified on the basis of their sequence similarity with Drosophila developmental genes. Members of the Dlx gene family contain a homeobox that is related to that of Distal-less (Dll), a gene expressed in the head and limbs of the developing fruit fly. The Distal-less (Dlx) family of genes comprises at least 6 different members, DLX1-DLX6. The…
ENSG00000164591	4.83598	-3.02803	0.626811	-4.83085	1.35952e-06	0.000147332	MYOZ3	myozenin 3	protein_coding	NA	MYOZ3	91977	NA
ENSG00000084628	6.11989	-3.02699	0.833335	-3.63238	0.000280819	0.00418232	NKAIN1	sodium/potassium transporting ATPase interacting 1	protein_coding	NA	NKAIN1	79570	NKAIN1 is a member of a family of mammalian proteins with similarity to Drosophila Nkain and interacts with the beta subunit of Na,K-ATPase (ATP1B1; MIM 182330) (Gorokhova et al., 2007 [PubMed 17606467]).[supplied by OMIM, Jun 2009]
ENSG00000164900	3.98029	-3.02264	0.801654	-3.77051	0.000162916	0.0029628	GBX1	gastrulation brain homeobox 1	protein_coding	NA	GBX1	2636
ENSG00000153157	6.69214	-3.02211	0.755975	-3.99763	6.39795e-05	0.00166054	SYCP2L	synaptonemal complex protein 2 like	protein_coding	NA	SYCP2L	221711
ENSG00000174279	4.7237	-3.01986	0.796074	-3.79344	0.000148577	0.00279024	EVX2	even-skipped homeobox 2	protein_coding	NA	EVX2	344191	NA
ENSG00000163735	2.37825	-3.01959	0.926705	-3.25841	0.00112037	0.0102452	CXCL5	C-X-C motif chemokine ligand 5	protein_coding	NA	CXCL5	6374	NA
ENSG00000179751	1.93418	-3.01846	1.16848	-2.58323	0.009788	0.0404129	SYCN	syncollin	protein_coding	NA	SYCN	342898
ENSG00000187068	6.27231	-3.01727	0.557547	-5.41169	6.2434e-08	2.1105e-05	C3orf70	chromosome 3 open reading frame 70	protein_coding	NA	C3orf70	285382
ENSG00000276203	1.4321	-3.01663	1.11553	-2.7042	0.00684691	0.0323894	ANKRD20A3	ankyrin repeat domain 20 family member A3	protein_coding	NA	ANKRD20A3P	441425
ENSG00000170419	6.51047	-3.01577	0.670366	-4.49869	6.83751e-06	0.000391203	VSTM2A	V-set and transmembrane domain containing 2A	protein_coding	NA	VSTM2A	222008
ENSG00000135824	7.96528	-3.01283	0.758647	-3.97133	7.14735e-05	0.0017782	RGS8	regulator of G protein signaling 8	protein_coding	NA	RGS8	85397	This gene is a member of the regulator of G protein signaling (RGS) family and encodes a protein with a single RGS domain. Regulator of G protein signaling (RGS) proteins are regulatory and structural components of G protein-coupled receptor complexes. They accelerate transit through the cycle of GTP binding and hydrolysis to GDP, thereby terminating signal transduction, but paradoxically, also a…
ENSG00000260903	8.51709	-3.01266	0.826597	-3.64466	0.000267747	0.00404984	XKR7	XK related 7	protein_coding	NA	XKR7	343702
ENSG00000226792	3.16685	-3.00965	0.825294	-3.64676	0.000265568	0.00403509	C13orf42	chromosome 13 open reading frame 42	protein_coding	NA	C13orf42	647166
ENSG00000136697	2.52637	-3.00804	1.09188	-2.75491	0.00587083	0.029509	IL1F10	interleukin 1 family member 10	protein_coding	NA	IL1F10	84639	The protein encoded by this gene is a member of the interleukin 1 cytokine family. This gene and eight other interleukin 1 family genes form a cytokine gene cluster on chromosome 2. This cytokine is thought to participate in a network of interleukin 1 family members to regulate adapted and innate immune responses. Two alternatively spliced transcript variants encoding the same protein have been r…
ENSG00000264187	1.18125	-3.00688	1.16987	-2.57027	0.0101619	0.041405	NA	NA	protein_coding	NA	AC055811.2	NA	NA
ENSG00000138068	3.1831	-3.0063	0.922061	-3.26041	0.00111251	0.0102019	SULT6B1	sulfotransferase family 6B member 1	protein_coding	NA	SULT6B1	391365
ENSG00000177182	7.61095	-3.00129	0.749806	-4.00276	6.26075e-05	0.00164188	CLVS1	clavesin 1	protein_coding	NA	CLVS1	157807
ENSG00000165556	5.75738	-2.99977	0.809034	-3.70784	0.000209038	0.00349308	CDX2	caudal type homeobox 2	protein_coding	NA	CDX2	1045	NA
ENSG00000156269	2.96917	-2.99963	1.01088	-2.96735	0.00300382	0.0191089	NAA11	N(alpha)-acetyltransferase 11, NatA catalytic subunit	protein_coding	NA	NAA11	84779
ENSG00000188909	3.18487	-2.99859	0.76405	-3.9246	8.68746e-05	0.00197348	BSX	brain specific homeobox	protein_coding	NA	BSX	390259
ENSG00000185666	11.982	-2.99716	0.648129	-4.62432	3.75832e-06	0.000264041	SYN3	synapsin III	protein_coding	NA	SYN3	8224	NA
ENSG00000139767	16.0876	-2.99574	0.646497	-4.63381	3.58997e-06	0.000259364	SRRM4	serine/arginine repetitive matrix 4	protein_coding	NA	SRRM4	84530	SRRM4 promotes alternative splicing and inclusion of neural-specific exons in target mRNAs (Calarco et al., 2009 [PubMed 19737518]).[supplied by OMIM, Oct 2009]
ENSG00000162728	5.32274	-2.99523	0.843706	-3.55008	0.00038511	0.00516669	KCNJ9	potassium voltage-gated channel subfamily J member 9	protein_coding	NA	KCNJ9	3765	NA
ENSG00000125084	7.13857	-2.99351	0.835786	-3.58166	0.000341414	0.00477047	WNT1	Wnt family member 1	protein_coding	NA	WNT1	7471	The WNT gene family consists of structurally related genes which encode secreted signaling proteins. These proteins have been implicated in oncogenesis and in several developmental processes, including regulation of cell fate and patterning during embryogenesis. This gene is a member of the WNT gene family. It is very conserved in evolution, and the protein encoded by this gene is known to be 98%…
ENSG00000124593	1.94855	-2.99295	0.878479	-3.40697	0.000656894	0.00722721	NA	NA	protein_coding	NA	AL365205.1	NA	NA
ENSG00000178233	4.48382	-2.99245	0.863012	-3.46745	0.000525432	0.00629595	TMEM151B	transmembrane protein 151B	protein_coding	NA	TMEM151B	441151
ENSG00000164128	2.83227	-2.9907	0.920158	-3.2502	0.00115322	0.0104277	NPY1R	neuropeptide Y receptor Y1	protein_coding	NA	NPY1R	4886	NA
ENSG00000176194	3.02352	-2.9907	0.800309	-3.73693	0.000186282	0.00323305	CIDEA	cell death inducing DFFA like effector a	protein_coding	NA	CIDEA	1149	NA
ENSG00000132026	5.42323	-2.98985	0.741277	-4.03337	5.49815e-05	0.00150733	RTBDN	retbindin	protein_coding	NA	RTBDN	83546	This gene was first identified in a study of human eye tissues. The protein encoded by this gene is preferentially expressed in the retina and may play a role in binding retinoids and other carotenoids as it shares homology with riboflavin binding proteins. Alternative splicing results in multiple transcript variants and protein isoforms. [provided by RefSeq, Jul 2012]
ENSG00000182170	2.7055	-2.98925	1.19817	-2.49485	0.0126011	0.0473824	MRGPRG	MAS related GPR family member G	protein_coding	NA	MRGPRG	386746
ENSG00000140986	6.49334	-2.9865	0.619189	-4.82325	1.41237e-06	0.000149971	RPL3L	ribosomal protein L3 like	protein_coding	NA	RPL3L	6123	This gene encodes a protein that shares sequence similarity with ribosomal protein L3. The protein belongs to the L3P family of ribosomal proteins. Unlike the ubiquitous expression of ribosomal protein genes, this gene has a tissue-specific pattern of expression, with the highest levels of expression in skeletal muscle and heart. It is not currently known whether the encoded protein is a function…
ENSG00000100362	3.58025	-2.9861	0.784358	-3.80707	0.000140625	0.00269903	PVALB	parvalbumin	protein_coding	NA	PVALB	5816	The protein encoded by this gene is a high affinity calcium ion-binding protein that is structurally and functionally similar to calmodulin and troponin C. The encoded protein is thought to be involved in muscle relaxation. Alternative splicing results in multiple transcript variants. [provided by RefSeq, Oct 2015]
ENSG00000136698	0.891611	-2.98486	1.0079	-2.96147	0.00306176	0.0193524	CFC1	cripto, FRL-1, cryptic family 1	protein_coding	NA	CFC1	55997	This gene encodes a member of the epidermal growth factor (EGF)- Cripto, Frl-1, and Cryptic (CFC) family, which are involved in signalling during embryonic development. Proteins in this family share a variant EGF-like motif, a conserved cysteine-rich domain, and a C-terminal hydrophobic region. The protein encoded by this gene is necessary for patterning the left-right embryonic axis. Mutations i…
ENSG00000167100	9.23477	-2.98475	0.59222	-5.03994	4.65674e-07	7.27044e-05	SAMD14	sterile alpha motif domain containing 14	protein_coding	NA	SAMD14	201191
ENSG00000069482	2.57699	-2.98433	0.752829	-3.96415	7.36571e-05	0.00181052	GAL	galanin and GMAP prepropeptide	protein_coding	NA	GAL	51083	This gene encodes a neuroendocrine peptide that is widely expressed in the central and peripheral nervous systems and also the gastrointestinal tract, pancreas, adrenal gland and urogenital tract. The encoded protein is a precursor that is proteolytically processed to generate two mature peptides: galanin and galanin message-associated peptide (GMAP). Galanin has diverse physiological functions i…
ENSG00000127530	7.51963	-2.98414	0.752362	-3.96637	7.29768e-05	0.00179848	OR7C1	olfactory receptor family 7 subfamily C member 1	protein_coding	NA	OR7C1	26664	Olfactory receptors interact with odorant molecules in the nose, to initiate a neuronal response that triggers the perception of a smell. The olfactory receptor proteins are members of a large family of G-protein-coupled receptors (GPCR) arising from single coding-exon genes. Olfactory receptors share a 7-transmembrane domain structure with many neurotransmitter and hormone receptors and are resp…
ENSG00000125787	3.67385	-2.98355	0.648519	-4.60057	4.2134e-06	0.000286434	GNRH2	gonadotropin releasing hormone 2	protein_coding	NA	GNRH2	2797	This gene is a member of the gonadotropin-releasing hormone (GnRH) gene family. Proteins encoded by members of this gene family are proteolytically cleaved to form neuropeptides which, in part, regulate reproductive functions by stimulating the production and release of the gonadotropins follicle-stimulating hormone (FSH) and luteinizing hormone (LH). The human GNRH2 gene is predicted to encode a…
ENSG00000127515	2.29239	-2.98196	1.18059	-2.52581	0.0115432	0.0449189	OR7A10	olfactory receptor family 7 subfamily A member 10	protein_coding	NA	OR7A10	390892	Olfactory receptors interact with odorant molecules in the nose, to initiate a neuronal response that triggers the perception of a smell. The olfactory receptor proteins are members of a large family of G-protein-coupled receptors (GPCR) arising from single coding-exon genes. Olfactory receptors share a 7-transmembrane domain structure with many neurotransmitter and hormone receptors and are resp…
ENSG00000109132	4.24479	-2.98171	0.766667	-3.88918	0.000100582	0.00218013	PHOX2B	paired like homeobox 2B	protein_coding	NA	PHOX2B	8929	The DNA-associated protein encoded by this gene is a member of the paired family of homeobox proteins localized to the nucleus. The protein functions as a transcription factor involved in the development of several major noradrenergic neuron populations and the determination of neurotransmitter phenotype. The gene product is linked to enhancement of second messenger-mediated activation of the dop…
ENSG00000168004	6.69224	-2.981	0.625069	-4.76908	1.85071e-06	0.000173321	PLAAT5	phospholipase A and acyltransferase 5	protein_coding	NA	PLAAT5	117245
ENSG00000118972	5.10072	-2.98094	0.71278	-4.18213	2.88792e-05	0.00096959	FGF23	fibroblast growth factor 23	protein_coding	NA	FGF23	8074	This gene encodes a member of the fibroblast growth factor family of proteins, which possess broad mitogenic and cell survival activities and are involved in a variety of biological processes. The product of this gene regulates phosphate homeostasis and transport in the kidney. The full-length, functional protein may be deactivated via cleavage into N-terminal and C-terminal chains. Mutation of t…
ENSG00000269028	1360.37	-2.97991	0.504198	-5.9102	3.41694e-09	4.3414e-06	MTRNR2L2	MT-RNR2 like 2	protein_coding	NA	MTRNR2L12	100462981
ENSG00000183186	4.27329	-2.97915	0.782946	-3.80506	0.000141771	0.00270603	C2CD4C	C2 calcium dependent domain containing 4C	protein_coding	NA	C2CD4C	126567
ENSG00000168418	6.30689	-2.97896	0.82366	-3.61674	0.000298339	0.00435695	KCNG4	potassium voltage-gated channel modifier subfamily G member 4	protein_coding	NA	KCNG4	93107	NA
ENSG00000154485	7.23224	-2.97871	0.519148	-5.7377	9.59728e-09	7.21676e-06	MMP21	matrix metallopeptidase 21	protein_coding	NA	MMP21	118856	This gene encodes a member of the matrix metalloproteinase family. Proteins in this family are involved in the breakdown of extracellular matrix for both normal physiological processes, such as embryonic development, reproduction, and tissue remodeling, and disease processes, such as asthma and tumor metastasis. The encoded protein may play an important role in embryogenesis, particularly in neur…
ENSG00000164438	2.03765	-2.97585	0.953366	-3.12141	0.00179985	0.0139498	TLX3	T cell leukemia homeobox 3	protein_coding	NA	TLX3	30012	NA
ENSG00000142484	3.29325	-2.97475	0.970083	-3.06649	0.00216591	0.0156665	TM4SF5	transmembrane 4 L six family member 5	protein_coding	NA	TM4SF5	9032	The protein encoded by this gene is a member of the transmembrane 4 superfamily, also known as the tetraspanin family. Most of these members are cell-surface proteins that are characterized by the presence of four hydrophobic domains. The proteins mediate signal transduction events that play a role in the regulation of cell development, activation, growth and motility. This encoded protein is a c…
ENSG00000113578	5.41517	-2.97326	0.804064	-3.69779	0.000217484	0.00355836	FGF1	fibroblast growth factor 1	protein_coding	NA	FGF1	2246	The protein encoded by this gene is a member of the fibroblast growth factor (FGF) family. FGF family members possess broad mitogenic and cell survival activities, and are involved in a variety of biological processes, including embryonic development, cell growth, morphogenesis, tissue repair, tumor growth and invasion. This protein functions as a modifier of endothelial cell migration and prolif…
ENSG00000156486	4.02391	-2.9722	0.794014	-3.74325	0.000181653	0.00318783	KCNS2	potassium voltage-gated channel modifier subfamily S member 2	protein_coding	NA	KCNS2	3788
ENSG00000183785	2.76601	-2.97181	1.05381	-2.82007	0.00480137	0.0258114	TUBA8	tubulin alpha 8	protein_coding	NA	TUBA8	51807	NA
ENSG00000274276	1.52439	-2.9713	1.02118	-2.90969	0.00361792	0.0215392	CBSL	cystathionine-beta-synthase like	protein_coding	NA	CBSL	102724560
ENSG00000099617	2.11749	-2.97126	0.756401	-3.92816	8.55985e-05	0.00196264	EFNA2	ephrin A2	protein_coding	NA	EFNA2	1943	This gene encodes a member of the ephrin family. The protein is composed of a signal sequence, a receptor-binding region, a spacer region, and a hydrophobic region. The EPH and EPH-related receptors comprise the largest subfamily of receptor protein-tyrosine kinases and have been implicated in mediating developmental events, particularly in the nervous system. Based on their structures and sequen…
ENSG00000173227	15.0321	-2.97074	0.660356	-4.49869	6.83718e-06	0.000391203	SYT12	synaptotagmin 12	protein_coding	NA	SYT12	91683	NA
ENSG00000011083	10.5555	-2.97066	0.620874	-4.78464	1.71291e-06	0.000165653	SLC6A7	solute carrier family 6 member 7	protein_coding	NA	SLC6A7	6534	This gene is a member of the gamma-aminobutyric acid (GABA) neurotransmitter gene family and encodes a high-affinity mammalian brain L-proline transporter protein. This transporter protein differs from other sodium-dependent plasma membrane carriers by its pharmacological specificity, kinetic properties, and ionic requirements. [provided by RefSeq, Jul 2008]
ENSG00000137558	5.177	-2.97026	0.785444	-3.78163	0.000155806	0.00287197	PI15	peptidase inhibitor 15	protein_coding	NA	PI15	51050	This gene encodes a trypsin inhibitor. The protein shares similarity to insect venom allergens, mammalian testis-specific proteins and plant pathogenesis-related proteins. It is frequently expressed in human neuroblastoma and glioblastoma cell lines, and thus may play a role in the central nervous system. [provided by RefSeq, Jul 2008]
ENSG00000134443	1.38289	-2.96987	0.957146	-3.10284	0.00191676	0.014499	GRP	gastrin releasing peptide	protein_coding	NA	GRP	2922	This gene encodes a member of the bombesin-like family of gastrin-releasing peptides. The encoded preproprotein is proteolytically processed to generate two peptides, gastrin-releasing peptide and neuromedin-C. These peptides regulate numerous functions of the gastrointestinal and central nervous systems, including release of gastrointestinal hormones, smooth muscle cell contraction, and epitheli…
ENSG00000162975	5.5862	-2.96948	0.806659	-3.68121	0.000232126	0.00371059	KCNF1	potassium voltage-gated channel modifier subfamily F member 1	protein_coding	NA	KCNF1	3754	NA
ENSG00000152932	7.1333	-2.96863	0.842846	-3.52215	0.000428056	0.00552826	RAB3C	RAB3C, member RAS oncogene family	protein_coding	NA	RAB3C	115827	This gene is a member of the RAS oncogene family and encodes a small GTPase. Other similar small GTPases are known to be involved in vesicle trafficking, and the encoded protein was shown to play a role in recycling phagocytosed MHC class 1 complexes to the cell surface. Two transcript variants encoding different isoforms have been found for this gene. [provided by RefSeq, Dec 2015]
ENSG00000187048	11.5401	-2.9668	0.759835	-3.90453	9.44105e-05	0.00209179	CYP4A11	cytochrome P450 family 4 subfamily A member 11	protein_coding	NA	CYP4A11	1579	NA
ENSG00000115194	11.0365	-2.96642	0.64897	-4.57097	4.85479e-06	0.000316042	SLC30A3	solute carrier family 30 member 3	protein_coding	NA	SLC30A3	7781
ENSG00000254440	1.61306	-2.96567	1.13751	-2.60715	0.00912985	0.0386354	PBOV1	prostate and breast cancer overexpressed 1	protein_coding	NA	PBOV1	59351	NA
ENSG00000173976	4.34842	-2.96425	0.915954	-3.23625	0.00121113	0.0107609	RAX2	retina and anterior neural fold homeobox 2	protein_coding	NA	RAX2	84839	NA
ENSG00000178591	1.95105	-2.96409	1.01371	-2.924	0.0034556	0.0209382	DEFB125	defensin beta 125	protein_coding	NA	DEFB125	245938	NA
ENSG00000125813	9.92375	-2.96375	0.677328	-4.37566	1.21067e-05	0.000562528	PAX1	paired box 1	protein_coding	NA	PAX1	5075	This gene is a member of the paired box (PAX) family of transcription factors. Members of the PAX family typically contain a paired box domain and a paired-type homeodomain. These genes play critical roles during fetal development. This gene plays a role in pattern formation during embryogenesis and may be essential for development of the vertebral column. This gene is silenced by methylation in …
ENSG00000146151	5.61225	-2.96315	0.842898	-3.51543	0.000439045	0.00561353	HMGCLL1	3-hydroxymethyl-3-methylglutaryl-CoA lyase like 1	protein_coding	NA	HMGCLL1	54511
ENSG00000180138	3.82352	-2.96273	0.634838	-4.66691	3.05761e-06	0.000235348	CSNK1A1L	casein kinase 1 alpha 1 like	protein_coding	NA	CSNK1A1L	122011
ENSG00000131126	4.45244	-2.96265	0.75945	-3.90105	9.57759e-05	0.00210936	TEX101	testis expressed 101	protein_coding	NA	TEX101	83639
ENSG00000125872	5.54494	-2.96097	0.821408	-3.60475	0.000312457	0.00449368	LRRN4	leucine rich repeat neuronal 4	protein_coding	NA	LRRN4	164312
ENSG00000182218	11.7082	-2.9601	0.652302	-4.53793	5.68093e-06	0.000349448	HHIPL1	HHIP like 1	protein_coding	NA	HHIPL1	84439	NA
ENSG00000070193	3.9712	-2.95997	0.774306	-3.82274	0.000131977	0.00261442	FGF10	fibroblast growth factor 10	protein_coding	NA	FGF10	2255	The protein encoded by this gene is a member of the fibroblast growth factor (FGF) family. FGF family members possess broad mitogenic and cell survival activities, and are involved in a variety of biological processes, including embryonic development, cell growth, morphogenesis, tissue repair, tumor growth and invasion. This protein exhibits mitogenic activity for keratinizing epidermal cells, bu…
ENSG00000141391	5.22922	-2.95982	0.693865	-4.2657	1.99279e-05	0.00077291	PRELID3A	PRELI domain containing 3A	protein_coding	NA	PRELID3A	10650
ENSG00000205279	1.41393	-2.95974	1.00303	-2.9508	0.00316949	0.0197943	CTXN3	cortexin 3	protein_coding	NA	CTXN3	613212
ENSG00000177984	4.82939	-2.95968	0.830137	-3.56529	0.000363459	0.00497766	LCN15	lipocalin 15	protein_coding	NA	LCN15	389812
ENSG00000267909	5.16981	-2.95966	0.7713	-3.83723	0.000124429	0.00252323	CCDC177	coiled-coil domain containing 177	protein_coding	NA	CCDC177	56936
ENSG00000122592	2.37287	-2.95879	0.938573	-3.15244	0.00161913	0.0129749	HOXA7	homeobox A7	protein_coding	NA	HOXA7	3204	In vertebrates, the genes encoding the class of transcription factors called homeobox genes are found in clusters named A, B, C, and D on four separate chromosomes. Expression of these proteins is spatially and temporally regulated during embryonic development. This gene is part of the A cluster on chromosome 7 and encodes a DNA-binding transcription factor which may regulate gene expression, mor…
ENSG00000115041	12.8139	-2.95858	0.578225	-5.11666	3.10995e-07	5.65776e-05	KCNIP3	potassium voltage-gated channel interacting protein 3	protein_coding	NA	KCNIP3	30818	This gene encodes a member of the family of voltage-gated potassium (Kv) channel-interacting proteins, which belong to the recoverin branch of the EF-hand superfamily. Members of this family are small calcium binding proteins containing EF-hand-like domains. They are integral subunit components of native Kv4 channel complexes that may regulate A-type currents, and hence neuronal excitability, in …
ENSG00000206579	12.4605	-2.95682	0.654595	-4.51701	6.27177e-06	0.000369744	XKR4	XK related 4	protein_coding	NA	XKR4	114786
ENSG00000206052	6.79039	-2.95622	0.682666	-4.3304	1.48837e-05	0.000644424	DOK6	docking protein 6	protein_coding	NA	DOK6	220164	NA
ENSG00000141316	4.26251	-2.95607	0.803876	-3.67728	0.000235737	0.00373912	SPACA3	sperm acrosome associated 3	protein_coding	NA	SPACA3	124912	The protein encoded by this gene is a sperm surface protein that may be involved in adhesion to the egg prior to fertilization. While the encoded protein has significant similarity to lysozyme at the amino acid level, it has no detectable bacteriocidal activity. Several transcript variants encoding different isoforms have been found for this gene. [provided by RefSeq, Nov 2015]
ENSG00000179407	5.48563	-2.95606	0.994162	-2.97342	0.00294501	0.0188782	DNAJB8	DnaJ heat shock protein family (Hsp40) member B8	protein_coding	NA	DNAJB8	165721	NA
ENSG00000249961	5.71952	-2.95517	0.62682	-4.71453	2.42263e-06	0.0002038	TERB1	telomere repeat binding bouquet formation protein 1	protein_coding	NA	TERB1	283847
ENSG00000100302	4.78004	-2.95307	0.651	-4.5362	5.72762e-06	0.000350337	RASD2	RASD family member 2	protein_coding	NA	RASD2	23551	This gene belongs to the Ras superfamily of small GTPases and is enriched in the striatum. The encoded protein functions as an E3 ligase for attachment of small ubiquitin-like modifier (SUMO). This protein also binds to mutant huntingtin (mHtt), the protein mutated in Huntington disease (HD). Sumoylation of mHTT by this protein may cause degeneration of the striatum. The protein functions as an a…
ENSG00000178882	5.07852	-2.95282	0.69516	-4.24768	2.16001e-05	0.000807245	RFLNA	refilin A	protein_coding	NA	RFLNA	144347
ENSG00000182346	2.48964	-2.95251	0.817395	-3.61209	0.000303739	0.00441308	DAOA	D-amino acid oxidase activator	protein_coding	NA	DAOA	267012	NA
ENSG00000149452	11.7797	-2.95158	0.728428	-4.05199	5.07839e-05	0.00143826	SLC22A8	solute carrier family 22 member 8	protein_coding	NA	SLC22A8	9376	This gene encodes a protein involved in the sodium-independent transport and excretion of organic anions, some of which are potentially toxic. The encoded protein is an integral membrane protein and appears to be localized to the basolateral membrane of the kidney. Multiple alternatively spliced transcript variants that encode different protein isoforms have been described for this gene. [provide…
ENSG00000188729	3.18081	-2.95086	0.934695	-3.15704	0.00159382	0.0128401	OSTN	osteocrin	protein_coding	NA	OSTN	344901
ENSG00000174945	9.88397	-2.95036	0.626027	-4.71283	2.44301e-06	0.00020458	AMZ1	archaelysin family metallopeptidase 1	protein_coding	NA	AMZ1	155185
ENSG00000106483	5.00192	-2.94836	0.830196	-3.55141	0.000383175	0.00515084	SFRP4	secreted frizzled related protein 4	protein_coding	NA	SFRP4	6424	Secreted frizzled-related protein 4 (SFRP4) is a member of the SFRP family that contains a cysteine-rich domain homologous to the putative Wnt-binding site of Frizzled proteins. SFRPs act as soluble modulators of Wnt signaling. The expression of SFRP4 in ventricular myocardium correlates with apoptosis related gene expression. [provided by RefSeq, Jul 2008]
ENSG00000205363	6.86638	-2.94788	0.725104	-4.06546	4.79388e-05	0.00138104	INSYN1	inhibitory synaptic factor 1	protein_coding	NA	INSYN1	388135
ENSG00000105428	2.90676	-2.94667	0.853831	-3.45112	0.000558261	0.00654044	ZNRF4	zinc and ring finger 4	protein_coding	NA	ZNRF4	148066
ENSG00000150244	2.28746	-2.94662	0.825748	-3.56843	0.000359126	0.00494114	TRIM48	tripartite motif containing 48	protein_coding	NA	TRIM48	79097
ENSG00000185155	3.37591	-2.94569	0.825384	-3.56888	0.000358514	0.00493603	MIXL1	Mix paired-like homeobox	protein_coding	NA	MIXL1	83881	NA
ENSG00000115263	2.37337	-2.94493	0.922936	-3.19083	0.00141864	0.0118934	GCG	glucagon	protein_coding	NA	GCG	2641	The protein encoded by this gene is actually a preproprotein that is cleaved into four distinct mature peptides. One of these, glucagon, is a pancreatic hormone that counteracts the glucose-lowering action of insulin by stimulating glycogenolysis and gluconeogenesis. Glucagon is a ligand for a specific G-protein linked receptor whose signalling pathway controls cell proliferation. Two of the othe…
ENSG00000196071	3.2902	-2.94467	0.847617	-3.47405	0.000512657	0.00619526	OR2L13	olfactory receptor family 2 subfamily L member 13	protein_coding	NA	OR2L13	284521	Olfactory receptors interact with odorant molecules in the nose, to initiate a neuronal response that triggers the perception of a smell. The olfactory receptor proteins are members of a large family of G-protein-coupled receptors (GPCR) arising from single coding-exon genes. Olfactory receptors share a 7-transmembrane domain structure with many neurotransmitter and hormone receptors and are resp…
ENSG00000255359	1.26703	-2.943	0.964633	-3.05091	0.00228151	0.0161507	CCDC179	coiled-coil domain containing 179	protein_coding	NA	CCDC179	100500938
ENSG00000278195	8.90157	-2.94278	0.722016	-4.07578	4.58611e-05	0.00133581	SSTR3	somatostatin receptor 3	protein_coding	NA	SSTR3	6753	NA
ENSG00000283787	7.88251	-2.9412	0.609633	-4.82453	1.40331e-06	0.000149971	NA	NA	protein_coding	NA	PRR33	NA	NA
ENSG00000125879	2.74978	-2.9409	0.907799	-3.23959	0.001197	0.0106713	OTOR	otoraplin	protein_coding	NA	OTOR	56914	This gene encodes a member of the melanoma-inhibiting activity gene family. The encoded protein is secreted via the Golgi apparatus and may function in cartilage development and maintenance. A frequent polymorphism in the translation start codon of this gene can abolish translation and may be associated with forms of deafness. [provided by RefSeq, Jul 2013]
ENSG00000242715	3.58714	-2.94008	0.608315	-4.83316	1.34384e-06	0.000146062	CCDC169	coiled-coil domain containing 169	protein_coding	NA	CCDC169	728591
ENSG00000168314	9.94697	-2.94001	0.611572	-4.80729	1.52987e-06	0.000156755	MOBP	myelin associated oligodendrocyte basic protein	protein_coding	NA	MOBP	4336
ENSG00000174348	10.7253	-2.93901	0.667163	-4.40523	1.05671e-05	0.000515484	PODN	podocan	protein_coding	NA	PODN	127435	NA
ENSG00000126752	2.25449	-2.93874	0.890673	-3.29946	0.000968707	0.00930041	SSX1	SSX family member 1	protein_coding	NA	SSX1	6756	The product of this gene belongs to the family of highly homologous synovial sarcoma X (SSX) breakpoint proteins. These proteins may function as transcriptional repressors. They are also capable of eliciting spontaneous humoral and cellular immune responses in cancer patients, and are potentially useful targets in cancer vaccine-based immunotherapy. This gene, and also the SSX2 and SSX4 family me…
ENSG00000203908	4.12891	-2.93567	0.773226	-3.79666	0.00014666	0.0027627	KHDC3L	KH domain containing 3 like, subcortical maternal complex member	protein_coding	NA	KHDC3L	154288	NA
ENSG00000184302	4.11818	-2.93556	0.847125	-3.46532	0.000529591	0.00632375	SIX6	SIX homeobox 6	protein_coding	NA	SIX6	4990	NA
ENSG00000170953	3.32795	-2.93422	0.989981	-2.96392	0.00303752	0.0192435	OR8B12	olfactory receptor family 8 subfamily B member 12	protein_coding	NA	OR8B12	219858	Olfactory receptors interact with odorant molecules in the nose, to initiate a neuronal response that triggers the perception of a smell. The olfactory receptor proteins are members of a large family of G-protein-coupled receptors (GPCR) arising from single coding-exon genes. Olfactory receptors share a 7-transmembrane domain structure with many neurotransmitter and hormone receptors and are resp…
ENSG00000187173	1.65305	-2.93351	0.934568	-3.1389	0.00169585	0.0133801	LCE2A	late cornified envelope 2A	protein_coding	NA	LCE2A	353139
ENSG00000163623	5.07756	-2.93322	0.864575	-3.39267	0.000692141	0.00748875	NKX6-1	NK6 homeobox 1	protein_coding	NA	NKX6-1	4825	NA
ENSG00000139200	6.69932	-2.93278	0.786646	-3.72821	0.000192841	0.00331454	PIANP	PILR alpha associated neural protein	protein_coding	NA	PIANP	196500	This gene encodes a ligand for the paired immunoglobin-like type 2 receptor alpha, and so may be involved in immune regulation. Alternate splicing results in multiple transcript variants encoding different proteins. [provided by RefSeq, Sep 2011]
ENSG00000173452	3.85051	-2.93265	0.779813	-3.76071	0.000169434	0.00304981	TMEM196	transmembrane protein 196	protein_coding	NA	TMEM196	256130
ENSG00000170790	3.24126	-2.93263	0.792673	-3.69967	0.00021588	0.00354717	OR10A2	olfactory receptor family 10 subfamily A member 2	protein_coding	NA	OR10A2	341276	Olfactory receptors interact with odorant molecules in the nose, to initiate a neuronal response that triggers the perception of a smell. The olfactory receptor proteins are members of a large family of G-protein-coupled receptors (GPCR) arising from single coding-exon genes. Olfactory receptors share a 7-transmembrane domain structure with many neurotransmitter and hormone receptors and are resp…
ENSG00000236334	1.0671	-2.93226	1.10019	-2.66524	0.00769331	0.0347808	PPIAL4G	peptidylprolyl isomerase A like 4G	protein_coding	NA	PPIAL4G	644591
ENSG00000114124	3.78261	-2.93141	0.891441	-3.28839	0.00100761	0.00953666	GRK7	G protein-coupled receptor kinase 7	protein_coding	NA	GRK7	131890	This gene encodes a member of the guanine nucleotide-binding protein (G protein)-coupled receptor kinase subfamily of the Ser/Thr protein kinase family. It is specifically expressed in the retina and the encoded protein has been shown to phosphorylate cone opsins and initiate their deactivation. [provided by RefSeq, Jul 2008]
ENSG00000181781	4.64208	-2.93119	0.721048	-4.06517	4.79969e-05	0.00138126	ODF3L2	outer dense fiber of sperm tails 3 like 2	protein_coding	NA	ODF3L2	284451
ENSG00000183396	1.44818	-2.931	0.940756	-3.11558	0.00183584	0.0141189	TMEM89	transmembrane protein 89	protein_coding	NA	TMEM89	440955
ENSG00000116035	3.70139	-2.92982	0.679773	-4.31	1.63256e-05	0.000681237	VAX2	ventral anterior homeobox 2	protein_coding	NA	VAX2	25806	This gene encodes a homeobox protein and is almost exclusively expressed in the ventral portion of the retina during development. In mouse studies, this gene was found to be required for the correct formation of the optic fissure and other aspects of retinal development. [provided by RefSeq, Sep 2008]
ENSG00000188334	1.08515	-2.92813	1.00239	-2.92114	0.00348757	0.0210454	BSPH1	binder of sperm protein homolog 1	protein_coding	NA	BSPH1	100131137
ENSG00000101282	7.66945	-2.92762	0.734032	-3.98841	6.65183e-05	0.00169732	RSPO4	R-spondin 4	protein_coding	NA	RSPO4	343637	This gene encodes a member of the R-spondin family of proteins that share a common domain organization consisting of a signal peptide, cysteine-rich/furin-like domain, thrombospondin domain and a C-terminal basic region. The encoded protein may be involved in activation of Wnt/beta-catenin signaling pathways. Mutations in this gene are associated with anonychia congenital. Alternate splicing resu…
ENSG00000109158	8.77784	-2.92737	0.741443	-3.94821	7.87393e-05	0.00188147	GABRA4	gamma-aminobutyric acid type A receptor alpha4 subunit	protein_coding	NA	GABRA4	2557	Gamma-aminobutyric acid (GABA) is the major inhibitory neurotransmitter in the mammalian brain where it acts at GABA-A receptors, which are ligand-gated chloride channels. Chloride conductance of these channels can be modulated by agents such as benzodiazepines that bind to the GABA-A receptor. At least 16 distinct subunits of GABA-A receptors have been identified. This gene encodes subunit alpha…
ENSG00000178342	4.46375	-2.92668	0.878155	-3.33276	0.00085988	0.00865423	KCNG2	potassium voltage-gated channel modifier subfamily G member 2	protein_coding	NA	KCNG2	26251	NA
ENSG00000179846	6.8251	-2.92619	0.712048	-4.10955	3.96436e-05	0.00121064	NKPD1	NTPase KAP family P-loop domain containing 1	protein_coding	NA	NKPD1	284353
ENSG00000283683	3.97507	-2.92592	0.877718	-3.33356	0.000857431	0.00863976	NA	NA	protein_coding	NA	MYOCOS	NA	NA
ENSG00000008438	2.81458	-2.9215	0.931869	-3.1351	0.00171794	0.0135024	PGLYRP1	peptidoglycan recognition protein 1	protein_coding	NA	PGLYRP1	8993
ENSG00000120215	2.74789	-2.92125	0.826648	-3.53386	0.000409545	0.00536822	MLANA	melan-A	protein_coding	NA	MLANA	2315
ENSG00000186493	3.64819	-2.92118	0.797057	-3.66496	0.000247381	0.00384169	C5orf38	chromosome 5 open reading frame 38	protein_coding	NA	C5orf38	153571
ENSG00000129946	12.9167	-2.91981	0.503621	-5.79763	6.72586e-09	6.19552e-06	SHC2	SHC adaptor protein 2	protein_coding	NA	SHC2	25759
ENSG00000056487	10.4979	-2.91972	0.686214	-4.25483	2.0921e-05	0.000793474	PHF21B	PHD finger protein 21B	protein_coding	NA	PHF21B	112885
ENSG00000140623	5.52194	-2.91832	0.876192	-3.33069	0.000866311	0.00869283	SEPTIN12	septin 12	protein_coding	NA	SEPTIN12	124404	This gene encodes a guanine-nucleotide binding protein and member of the septin family of cytoskeletal GTPases. Septins play important roles in cytokinesis, exocytosis, embryonic development, and membrane dynamics. Multiple transcript variants encoding different isoforms have been found for this gene. [provided by RefSeq, Oct 2011]
ENSG00000186047	6.72502	-2.91362	0.533714	-5.45915	4.78434e-08	1.83075e-05	DLEU7	deleted in lymphocytic leukemia 7	protein_coding	NA	DLEU7	220107
ENSG00000139874	5.23409	-2.91329	0.773496	-3.76639	0.000165622	0.00300469	SSTR1	somatostatin receptor 1	protein_coding	NA	SSTR1	6751	Somatostatins are peptide hormones that regulate diverse cellular functions such as neurotransmission, cell proliferation, and endocrine signaling as well as inhibiting the release of many hormones and other secretory proteins. Somatostatin has two active forms of 14 and 28 amino acids. The biological effects of somatostatins are mediated by a family of G-protein coupled somatostatin receptors th…
ENSG00000042304	4.29582	-2.91257	0.897338	-3.24579	0.00117126	0.010531	C2orf83	chromosome 2 open reading frame 83	protein_coding	NA	C2orf83	56918
ENSG00000143355	11.1426	-2.9108	0.671449	-4.33511	1.45688e-05	0.00063377	LHX9	LIM homeobox 9	protein_coding	NA	LHX9	56956	This gene encodes a member of the LIM homeobox gene family of developmentally expressed transcription factors. The encoded protein contains a homeodomain and two cysteine-rich zinc-binding LIM domains involved in protein-protein interactions. The protein is highly similar to a mouse protein that causes gonadal agenesis when inactivated, suggesting a role in gonadal development. Alternative splici…
ENSG00000104760	3.07955	-2.9104	1.02195	-2.8479	0.00440093	0.0243625	FGL1	fibrinogen like 1	protein_coding	NA	FGL1	2267	Fibrinogen-like 1 is a member of the fibrinogen family. This protein is homologous to the carboxy terminus of the fibrinogen beta- and gamma- subunits which contains the four conserved cysteines of fibrinogens and fibrinogen related proteins. However, this protein lacks the platelet-binding site, cross-linking region and a thrombin-sensitive site which are necessary for fibrin clot formation. Thi…
ENSG00000162456	5.84401	-2.9101	0.775868	-3.75076	0.000176296	0.00313201	KNCN	kinocilin	protein_coding	NA	KNCN	148930
ENSG00000070404	4.94113	-2.90894	0.679391	-4.28169	1.85476e-05	0.000736677	FSTL3	follistatin like 3	protein_coding	NA	FSTL3	10272	Follistatin-like 3 is a secreted glycoprotein of the follistatin-module-protein family. It may have a role in leukemogenesis. [provided by RefSeq, Jul 2008]
ENSG00000259207	3.76925	-2.90838	0.822195	-3.53734	0.000404181	0.00532444	ITGB3	integrin subunit beta 3	protein_coding	NA	ITGB3	3690	NA
ENSG00000159263	10.7809	-2.90784	0.673247	-4.31913	1.56648e-05	0.000664642	SIM2	SIM bHLH transcription factor 2	protein_coding	NA	SIM2	6493	NA
ENSG00000144810	9.06321	-2.90759	0.722078	-4.0267	5.65657e-05	0.00153676	COL8A1	collagen type VIII alpha 1 chain	protein_coding	NA	COL8A1	1295	This gene encodes one of the two alpha chains of type VIII collagen. The gene product is a short chain collagen and a major component of the basement membrane of the corneal endothelium. The type VIII collagen fibril can be either a homo- or a heterotrimer. Alternatively spliced transcript variants encoding the same protein have been observed. [provided by RefSeq, Dec 2011]
ENSG00000189320	3.49939	-2.90708	0.908752	-3.19898	0.00137912	0.0116843	FAM180A	family with sequence similarity 180 member A	protein_coding	NA	FAM180A	389558
ENSG00000182175	16.0084	-2.90629	0.461097	-6.303	2.91945e-10	8.27463e-07	RGMA	repulsive guidance molecule BMP co-receptor a	protein_coding	NA	RGMA	56963	NA
ENSG00000172346	5.69814	-2.90223	0.865424	-3.35353	0.000797874	0.00822565	CSDC2	cold shock domain containing C2	protein_coding	NA	CSDC2	27254
ENSG00000106013	3.67046	-2.90169	0.762582	-3.80509	0.000141754	0.00270603	ANKRD7	ankyrin repeat domain 7	protein_coding	NA	ANKRD7	56311
ENSG00000104848	2.77247	-2.90154	0.854222	-3.3967	0.000682035	0.00741743	KCNA7	potassium voltage-gated channel subfamily A member 7	protein_coding	NA	KCNA7	3743	Potassium channels represent the most complex class of voltage-gated ion channels from both functional and structural standpoints. Their diverse functions include regulating neurotransmitter release, heart rate, insulin secretion, neuronal excitability, epithelial electrolyte transport, smooth muscle contraction, and cell volume. Four sequence-related potassium channel genes - shaker, shaw, shab,…
ENSG00000108381	4.5789	-2.90043	0.701639	-4.13379	3.56823e-05	0.00112468	ASPA	aspartoacylase	protein_coding	NA	ASPA	443	This gene encodes an enzyme that catalyzes the conversion of N-acetyl_L-aspartic acid (NAA) to aspartate and acetate. NAA is abundant in the brain where hydrolysis by aspartoacylase is thought to help maintain white matter. This protein is an NAA scavenger in other tissues. Mutations in this gene cause Canavan disease. Alternatively spliced transcript variants have been found for this gene. [prov…
ENSG00000140557	6.78113	-2.89909	0.727064	-3.98739	6.68033e-05	0.00170341	ST8SIA2	ST8 alpha-N-acetyl-neuraminide alpha-2,8-sialyltransferase 2	protein_coding	NA	ST8SIA2	8128	The protein encoded by this gene is a type II membrane protein that is thought to catalyze the transfer of sialic acid from CMP-sialic acid to N-linked oligosaccharides and glycoproteins. The encoded protein may be found in the Golgi apparatus and may be involved in the production of polysialic acid, a modulator of the adhesive properties of neural cell adhesion molecule (NCAM1). This protein is …
ENSG00000120937	2.06324	-2.89896	0.915677	-3.16592	0.00154595	0.0125689	NPPB	natriuretic peptide B	protein_coding	NA	NPPB	4879	This gene is a member of the natriuretic peptide family and encodes a secreted protein which functions as a cardiac hormone. The protein undergoes two cleavage events, one within the cell and a second after secretion into the blood. The protein's biological actions include natriuresis, diuresis, vasorelaxation, inhibition of renin and aldosterone secretion, and a key role in cardiovascular homeos…
ENSG00000196844	1.90359	-2.89802	0.871759	-3.32434	0.000886282	0.00881878	PATE2	prostate and testis expressed 2	protein_coding	NA	PATE2	399967
ENSG00000188130	14.0343	-2.89684	0.540431	-5.36025	8.31079e-08	2.34238e-05	MAPK12	mitogen-activated protein kinase 12	protein_coding	NA	MAPK12	6300	NA
ENSG00000173080	4.29256	-2.89608	0.790981	-3.66137	0.000250868	0.00388381	RXFP4	relaxin family peptide/INSL5 receptor 4	protein_coding	NA	RXFP4	339403	NA
ENSG00000204653	7.2945	-2.89589	0.756633	-3.82733	0.00012954	0.00257855	ASPDH	aspartate dehydrogenase domain containing	protein_coding	NA	ASPDH	554235
ENSG00000234828	3.96806	-2.89579	0.715378	-4.04792	5.16755e-05	0.0014469	IQCM	IQ motif containing M	protein_coding	NA	IQCM	285423
ENSG00000185942	2.71422	-2.89578	0.754267	-3.8392	0.000123436	0.00250724	NKAIN3	sodium/potassium transporting ATPase interacting 3	protein_coding	NA	NKAIN3	286183	NA
ENSG00000228198	7.10339	-2.89372	0.847485	-3.41448	0.000639038	0.00711145	OR2M3	olfactory receptor family 2 subfamily M member 3	protein_coding	NA	OR2M3	127062	Olfactory receptors interact with odorant molecules in the nose, to initiate a neuronal response that triggers the perception of a smell. The olfactory receptor proteins are members of a large family of G-protein-coupled receptors (GPCR) arising from single coding-exon genes. Olfactory receptors share a 7-transmembrane domain structure with many neurotransmitter and hormone receptors and are resp…
ENSG00000236279	2.21105	-2.89361	0.904204	-3.20017	0.00137345	0.0116577	CLEC2L	C-type lectin domain family 2 member L	protein_coding	NA	CLEC2L	154790
ENSG00000175264	5.97843	-2.89303	0.802473	-3.60514	0.000311989	0.00448869	CHST1	carbohydrate sulfotransferase 1	protein_coding	NA	CHST1	8534	NA
ENSG00000214860	6.88375	-2.89296	0.573264	-5.04648	4.50034e-07	7.11672e-05	EVPLL	envoplakin like	protein_coding	NA	EVPLL	645027
ENSG00000166183	18.6942	-2.89247	0.533499	-5.42169	5.90368e-08	2.05905e-05	ASPG	asparaginase	protein_coding	NA	ASPG	374569
ENSG00000160224	14.7222	-2.89245	0.656482	-4.40599	1.05302e-05	0.000515484	AIRE	autoimmune regulator	protein_coding	NA	AIRE	326	NA
ENSG00000243678	2.66561	-2.89228	0.858514	-3.36894	0.000754593	0.00791678	NME2	NME/NM23 nucleoside diphosphate kinase 2	protein_coding	NA	NME2	4831	NA
ENSG00000171060	5.24589	-2.89148	0.692442	-4.17576	2.96988e-05	0.000987619	C8orf74	chromosome 8 open reading frame 74	protein_coding	NA	C8orf74	203076
ENSG00000140682	9.68967	-2.88973	0.644249	-4.48543	7.27684e-06	0.000411231	TGFB1I1	transforming growth factor beta 1 induced transcript 1	protein_coding	NA	TGFB1I1	7041	This gene encodes a coactivator of the androgen receptor, a transcription factor which is activated by androgen and has a key role in male sexual differentiation. The encoded protein is thought to regulate androgen receptor activity and may have a role to play in the treatment of prostate cancer. Multiple transcript variants encoding different isoforms have been found for this gene. [provided by …
ENSG00000143340	4.69005	-2.88742	0.800916	-3.60515	0.000311978	0.00448869	FAM163A	family with sequence similarity 163 member A	protein_coding	NA	FAM163A	148753
ENSG00000172247	2.53986	-2.88662	0.918601	-3.14241	0.00167565	0.0132833	C1QTNF4	C1q and TNF related 4	protein_coding	NA	C1QTNF4	114900
ENSG00000183729	4.59623	-2.88535	0.759634	-3.79834	0.000145667	0.00275061	NPBWR1	neuropeptides B and W receptor 1	protein_coding	NA	NA	2831
ENSG00000258366	4.85556	-2.88403	0.653249	-4.4149	1.01056e-05	0.000505909	RTEL1	regulator of telomere elongation helicase 1	protein_coding	NA	RTEL1	51750	NA
ENSG00000214688	7.58107	-2.88156	0.644522	-4.47085	7.79095e-06	0.000429326	C10orf105	chromosome 10 open reading frame 105	protein_coding	NA	C10orf105	414152
ENSG00000198765	4.91719	-2.88133	0.868188	-3.31879	0.000904089	0.00892454	SYCP1	synaptonemal complex protein 1	protein_coding	NA	SYCP1	6847
ENSG00000205022	5.08524	-2.88083	0.769616	-3.74321	0.000181687	0.00318783	PABPN1L	poly(A) binding protein nuclear 1 like, cytoplasmic	protein_coding	NA	PABPN1L	390748
ENSG00000203690	6.73895	-2.87999	0.661748	-4.3521	1.34839e-05	0.000602522	TCP10	t-complex 10	protein_coding	NA	TCP10L3	6953
ENSG00000110680	3.85701	-2.87999	1.00797	-2.85723	0.00427355	0.0239203	CALCA	calcitonin related polypeptide alpha	protein_coding	NA	CALCA	796	This gene encodes the peptide hormones calcitonin, calcitonin gene-related peptide and katacalcin by tissue-specific alternative RNA splicing of the gene transcripts and cleavage of inactive precursor proteins. Calcitonin is involved in calcium regulation and acts to regulate phosphorus metabolism. Calcitonin gene-related peptide functions as a vasodilator and as an antimicrobial peptide while ka…
ENSG00000062582	2.64632	-2.8783	0.961092	-2.99482	0.00274609	0.0180637	MRPS24	mitochondrial ribosomal protein S24	protein_coding	NA	MRPS24	64951	Mammalian mitochondrial ribosomal proteins are encoded by nuclear genes and help in protein synthesis within the mitochondrion. Mitochondrial ribosomes (mitoribosomes) consist of a small 28S subunit and a large 39S subunit. They have an estimated 75% protein to rRNA composition compared to prokaryotic ribosomes, where this ratio is reversed. Another difference between mammalian mitoribosomes and …
ENSG00000171303	6.75183	-2.87769	0.745095	-3.86218	0.00011238	0.00233966	KCNK3	potassium two pore domain channel subfamily K member 3	protein_coding	NA	KCNK3	3777	NA
ENSG00000172461	6.86152	-2.87755	0.721231	-3.98977	6.61362e-05	0.00169017	FUT9	fucosyltransferase 9	protein_coding	NA	FUT9	10690	NA
ENSG00000175879	2.84679	-2.87732	0.920235	-3.12672	0.00176766	0.0138019	HOXD8	homeobox D8	protein_coding	NA	HOXD8	3234	NA
ENSG00000280090	2.85053	-2.87616	0.956097	-3.00823	0.00262778	0.0175659	OR8B4	olfactory receptor family 8 subfamily B member 4 (gene/pseudogene)	protein_coding	NA	OR8B4	283162	NA
ENSG00000145832	12.8199	-2.87591	0.761902	-3.77465	0.000160232	0.00293289	SLC25A48	solute carrier family 25 member 48	protein_coding	NA	SLC25A48	153328
ENSG00000168993	3.58497	-2.87579	0.783857	-3.66877	0.000243718	0.00380833	CPLX1	complexin 1	protein_coding	NA	CPLX1	10815	NA
ENSG00000173918	8.85244	-2.87576	0.619044	-4.6455	3.39262e-06	0.000252025	C1QTNF1	C1q and TNF related 1	protein_coding	NA	C1QTNF1	114897
ENSG00000121570	6.93689	-2.87539	0.738449	-3.89382	9.86769e-05	0.00215522	DPPA4	developmental pluripotency associated 4	protein_coding	NA	DPPA4	55211	This gene encodes a nuclear factor that is involved in the maintenance of pluripotency in stem cells and essential for embryogenesis. The encoded protein has a scaffold-attachment factor A/B, acinus and PIAS (SAP) domain that binds DNA and is thought to modify chromatin. Mice with a homozygous knockout of the orthologous gene die during late embryonic development or within hours after birth. Knoc…
ENSG00000132692	11.7379	-2.87517	0.621191	-4.62847	3.68374e-06	0.000262105	BCAN	brevican	protein_coding	NA	BCAN	63827	This gene encodes a member of the lectican family of chondroitin sulfate proteoglycans that is specifically expressed in the central nervous system. This protein is developmentally regulated and may function in the formation of the brain extracellular matrix. This protein is highly expressed in gliomas and may promote the growth and cell motility of brain tumor cells. Alternate splicing results i…
ENSG00000197261	4.45291	-2.87489	0.78971	-3.64044	0.000272171	0.00408989	C6orf141	chromosome 6 open reading frame 141	protein_coding	NA	C6orf141	135398
ENSG00000214300	4.41445	-2.87437	0.843606	-3.40724	0.000656224	0.00722415	SPDYE3	speedy/RINGO cell cycle regulator family member E3	protein_coding	NA	SPDYE3	441272
ENSG00000182601	3.31037	-2.87369	0.729325	-3.94021	8.14119e-05	0.00192143	HS3ST4	heparan sulfate-glucosamine 3-sulfotransferase 4	protein_coding	NA	HS3ST4	9951	NA
ENSG00000187997	7.27941	-2.87091	0.743686	-3.86038	0.00011321	0.00235402	C17orf99	chromosome 17 open reading frame 99	protein_coding	NA	C17orf99	100141515
ENSG00000273079	31.8419	-2.87032	0.603728	-4.75433	1.99109e-06	0.000179561	GRIN2B	glutamate ionotropic receptor NMDA type subunit 2B	protein_coding	NA	GRIN2B	2904	NA
ENSG00000120903	12.7929	-2.86906	0.618967	-4.63523	3.56538e-06	0.000259221	CHRNA2	cholinergic receptor nicotinic alpha 2 subunit	protein_coding	NA	CHRNA2	1135	Nicotinic acetylcholine receptors (nAChRs) are ligand-gated ion channels formed by a pentameric arrangement of alpha and beta subunits to create distinct muscle and neuronal receptors. Neuronal receptors are found throughout the peripheral and central nervous system where they are involved in fast synaptic transmission. This gene encodes an alpha subunit that is widely expressed in the brain. The…
ENSG00000196406	1.04082	-2.86844	1.05682	-2.71422	0.00664319	0.0318411	SPANXD	SPANX family member D	protein_coding	NA	SPANXD	64648	NA
ENSG00000259823	2.48414	-2.86799	1.12657	-2.54578	0.0109035	0.0432405	LYPD8	LY6/PLAUR domain containing 8	protein_coding	NA	LYPD8	646627
ENSG00000149609	2.87778	-2.86787	0.633317	-4.52833	5.94525e-06	0.000356193	C20orf144	chromosome 20 open reading frame 144	protein_coding	NA	C20orf144	128864
ENSG00000188124	4.65688	-2.86743	0.651309	-4.40257	1.06975e-05	0.000517271	OR2AG2	olfactory receptor family 2 subfamily AG member 2	protein_coding	NA	OR2AG2	338755	Olfactory receptors interact with odorant molecules in the nose, to initiate a neuronal response that triggers the perception of a smell. The olfactory receptor proteins are members of a large family of G-protein-coupled receptors (GPCR) arising from single coding-exon genes. Olfactory receptors share a 7-transmembrane domain structure with many neurotransmitter and hormone receptors and are resp…
ENSG00000113361	9.14863	-2.86731	0.719426	-3.98555	6.7325e-05	0.00170781	CDH6	cadherin 6	protein_coding	NA	CDH6	1004	This gene encodes a member of the cadherin superfamily. Cadherins are membrane glycoproteins that mediate homophilic cell-cell adhesion and play critical roles in cell differentiation and morphogenesis. The encoded protein is a type II cadherin and may play a role in kidney development as well as endometrium and placenta formation. Decreased expression of this gene may be associated with tumor gr…
ENSG00000174939	5.50618	-2.8668	0.830068	-3.4537	0.000552951	0.00650096	ASPHD1	aspartate beta-hydroxylase domain containing 1	protein_coding	NA	ASPHD1	253982
ENSG00000168546	11.8986	-2.86653	0.732024	-3.91589	9.00695e-05	0.0020206	GFRA2	GDNF family receptor alpha 2	protein_coding	NA	GFRA2	2675	NA
ENSG00000124249	3.16269	-2.86639	0.814659	-3.51851	0.00043398	0.0055802	KCNK15	potassium two pore domain channel subfamily K member 15	protein_coding	NA	KCNK15	60598	This gene encodes one of the members of the superfamily of potassium channel proteins containing two pore-forming P domains. The product of this gene has not been shown to be a functional channel, however, it may require other non-pore-forming proteins for activity. [provided by RefSeq, Jul 2008]
ENSG00000187918	3.109	-2.86587	0.752914	-3.80637	0.000141021	0.00270346	OR51I2	olfactory receptor family 51 subfamily I member 2	protein_coding	NA	OR51I2	390064	Olfactory receptors interact with odorant molecules in the nose, to initiate a neuronal response that triggers the perception of a smell. The olfactory receptor proteins are members of a large family of G-protein-coupled receptors (GPCR) arising from single coding-exon genes. Olfactory receptors share a 7-transmembrane domain structure with many neurotransmitter and hormone receptors and are resp…
ENSG00000147655	4.7915	-2.86495	0.818575	-3.49993	0.000465387	0.00583651	RSPO2	R-spondin 2	protein_coding	NA	RSPO2	340419	This gene encodes a member of the R-spondin family of proteins. These proteins are secreted ligands of leucine-rich repeat containing G protein-coupled receptors that enhance Wnt signaling through the inhibition of ubiquitin E3 ligases. A chromosomal translocation including this locus that results in the formation of a gene fusion has been identified in multiple human cancers. Alternative splicin…
ENSG00000132330	7.826	-2.86477	0.579788	-4.94106	7.77001e-07	0.000104229	SCLY	selenocysteine lyase	protein_coding	NA	SCLY	51540	Selenocysteine lyase (SCLY; EC 4.4.1.16) catalyzes the pyridoxal 5-prime phosphate-dependent conversion of L-selenocysteine to L-alanine and elemental selenium (Mihara et al., 2000 [PubMed 10692412]).[supplied by OMIM, Mar 2008]
ENSG00000174450	15.3163	-2.86477	0.697423	-4.10764	3.9972e-05	0.00121632	GOLGA6L2	golgin A6 family like 2	protein_coding	NA	GOLGA6L2	283685
ENSG00000183128	3.98779	-2.86332	0.828547	-3.45583	0.000548596	0.00646627	CALHM3	calcium homeostasis modulator 3	protein_coding	NA	CALHM3	119395
ENSG00000146006	6.25286	-2.86301	0.643263	-4.45076	8.55681e-06	0.000458262	LRRTM2	leucine rich repeat transmembrane neuronal 2	protein_coding	NA	LRRTM2	26045
ENSG00000221946	2.35897	-2.86149	0.965629	-2.96334	0.00304318	0.0192629	FXYD7	FXYD domain containing ion transport regulator 7	protein_coding	NA	FXYD7	53822	NA
ENSG00000231274	5.73388	-2.8596	0.696551	-4.10537	4.03674e-05	0.00122116	SBK3	SH3 domain binding kinase family member 3	protein_coding	NA	SBK3	100130827
ENSG00000166897	14.3385	-2.85883	0.67047	-4.26393	2.00865e-05	0.0007765	ELFN2	extracellular leucine rich repeat and fibronectin type III domain containing 2	protein_coding	NA	ELFN2	114794
ENSG00000178772	5.43483	-2.85779	0.824225	-3.46725	0.000525808	0.00629841	CPN2	carboxypeptidase N subunit 2	protein_coding	NA	CPN2	1370
ENSG00000170214	4.73881	-2.85737	0.746462	-3.82788	0.000129249	0.00257613	ADRA1B	adrenoceptor alpha 1B	protein_coding	NA	ADRA1B	147	NA
ENSG00000172482	14.4971	-2.85724	0.706692	-4.04312	5.27438e-05	0.0014663	AGXT	alanine--glyoxylate and serine--pyruvate aminotransferase	protein_coding	NA	AGXT	189	NA
ENSG00000188386	3.16209	-2.85609	1.0458	-2.731	0.00631417	0.0308557	PPP3R2	protein phosphatase 3 regulatory subunit B, beta	protein_coding	NA	PPP3R2	5535
ENSG00000134438	6.80742	-2.85538	0.825908	-3.45726	0.000545696	0.00644859	RAX	retina and anterior neural fold homeobox	protein_coding	NA	RAX	30062	This gene encodes a homeobox-containing transcription factor that functions in eye development. The gene is expressed early in the eye primordia, and is required for retinal cell fate determination and also regulates stem cell proliferation. Mutations in this gene have been reported in patients with defects in ocular development, including microphthalmia, anophthalmia, and coloboma.[provided by R…
ENSG00000188783	7.2237	-2.85527	0.750168	-3.80618	0.000141129	0.00270413	PRELP	proline and arginine rich end leucine rich repeat protein	protein_coding	NA	PRELP	5549	NA
ENSG00000125816	1.60491	-2.85487	1.10141	-2.59202	0.00954148	0.0397428	NKX2-4	NK2 homeobox 4	protein_coding	NA	NKX2-4	644524
ENSG00000233701	3.1327	-2.85461	0.916805	-3.11366	0.00184785	0.0141698	PRR23C	proline rich 23C	protein_coding	NA	PRR23C	389152
ENSG00000197454	3.26964	-2.85456	0.943543	-3.02536	0.00248333	0.0169748	OR2L5	olfactory receptor family 2 subfamily L member 5	protein_coding	NA	OR2L5	81466	Olfactory receptors interact with odorant molecules in the nose, to initiate a neuronal response that triggers the perception of a smell. The olfactory receptor proteins are members of a large family of G-protein-coupled receptors (GPCR) arising from single coding-exon genes. Olfactory receptors share a 7-transmembrane domain structure with many neurotransmitter and hormone receptors and are resp…
ENSG00000113389	10.3467	-2.85384	0.494837	-5.76724	8.05809e-09	6.68751e-06	NPR3	natriuretic peptide receptor 3	protein_coding	NA	NPR3	4883	This gene encodes one of three natriuretic peptide receptors. Natriutetic peptides are small peptides which regulate blood volume and pressure, pulmonary hypertension, and cardiac function as well as some metabolic and growth processes. The product of this gene encodes a natriuretic peptide receptor responsible for clearing circulating and extracellular natriuretic peptides through endocytosis of…
ENSG00000204176	3.73807	-2.85337	0.726493	-3.92759	8.58007e-05	0.00196361	SYT15	synaptotagmin 15	protein_coding	NA	SYT15	83849	NA
ENSG00000167578	4.38341	-2.8532	0.711993	-4.00734	6.14062e-05	0.00161959	RAB4B	RAB4B, member RAS oncogene family	protein_coding	NA	RAB4B	53916	NA
ENSG00000204071	2.35225	-2.85299	0.820841	-3.47569	0.000509538	0.00616971	TCEAL6	transcription elongation factor A like 6	protein_coding	NA	TCEAL6	158931
ENSG00000151789	10.0041	-2.85038	0.691705	-4.1208	3.77557e-05	0.00116707	ZNF385D	zinc finger protein 385D	protein_coding	NA	ZNF385D	79750
ENSG00000179774	1.86658	-2.84979	0.89825	-3.1726	0.0015108	0.0123998	ATOH7	atonal bHLH transcription factor 7	protein_coding	NA	ATOH7	220202	NA
ENSG00000185633	5.99722	-2.84968	0.709598	-4.01591	5.9218e-05	0.00158112	NDUFA4L2	NDUFA4 mitochondrial complex associated like 2	protein_coding	NA	NDUFA4L2	56901
ENSG00000144488	14.5849	-2.84833	0.614573	-4.63465	3.57544e-06	0.000259221	ESPNL	espin like	protein_coding	NA	ESPNL	339768
ENSG00000119614	5.49806	-2.84818	0.659322	-4.31986	1.56127e-05	0.000664278	VSX2	visual system homeobox 2	protein_coding	NA	VSX2	338917	This gene encodes a homeobox protein originally described as a retina-specific transcription factor. Mutations in this gene are associated with microphthalmia, cataracts and iris abnormalities. [provided by RefSeq, Oct 2009]
ENSG00000188263	13.2202	-2.84773	0.549589	-5.18156	2.20042e-07	4.45477e-05	IL17REL	interleukin 17 receptor E like	protein_coding	NA	IL17REL	400935
ENSG00000074211	16.0874	-2.84762	0.675449	-4.21589	2.48793e-05	0.000884847	PPP2R2C	protein phosphatase 2 regulatory subunit Bgamma	protein_coding	NA	PPP2R2C	5522	The product of this gene belongs to the phosphatase 2 regulatory subunit B family. Protein phosphatase 2 is one of the four major Ser/Thr phosphatases, and it is implicated in the negative control of cell growth and division. It consists of a common heteromeric core enzyme, which is composed of a catalytic subunit and a constant regulatory subunit, that associates with a variety of regulatory sub…
ENSG00000196972	1.55415	-2.84698	0.974294	-2.9221	0.00347686	0.0210082	SMIM10L2B	small integral membrane protein 10 like 2B	protein_coding	NA	SMIM10L2B	644596
ENSG00000101180	3.27374	-2.8468	0.746718	-3.81242	0.000137612	0.0026743	HRH3	histamine receptor H3	protein_coding	NA	HRH3	11255	Histamine is a ubiquitous messenger molecule released from mast cells, enterochromaffin-like cells, and neurons. Its various actions are mediated by histamine receptors H1, H2, H3 and H4. This gene encodes one of the histamine receptors (H3) which belongs to the family 1 of G protein-coupled receptors. It is an integral membrane protein and can regulate neurotransmitter release. This receptor can…
ENSG00000178026	7.68447	-2.8465	0.49597	-5.73926	9.50905e-09	7.21676e-06	LRRC75B	leucine rich repeat containing 75B	protein_coding	NA	LRRC75B	388886
ENSG00000178597	7.77641	-2.8462	0.767498	-3.70841	0.000208563	0.0034883	PSAPL1	prosaposin like 1 (gene/pseudogene)	protein_coding	NA	PSAPL1	768239	NA
ENSG00000205212	3.58914	-2.84497	0.711964	-3.99595	6.4434e-05	0.00166373	CCDC144NL	coiled-coil domain containing 144 family, N-terminal like	protein_coding	NA	CCDC144NL	339184
ENSG00000170624	9.0691	-2.84266	0.696406	-4.08189	4.46705e-05	0.00131045	SGCD	sarcoglycan delta	protein_coding	NA	SGCD	6444	NA
ENSG00000168917	5.7083	-2.84096	0.671747	-4.22921	2.34508e-05	0.000844734	SLC35G2	solute carrier family 35 member G2	protein_coding	NA	SLC35G2	80723
ENSG00000173699	4.68035	-2.84071	0.70359	-4.03746	5.40335e-05	0.00149132	SPATA3	spermatogenesis associated 3	protein_coding	NA	SPATA3	130560
ENSG00000188056	5.02592	-2.84047	0.807888	-3.51592	0.000438235	0.00560668	TREML4	triggering receptor expressed on myeloid cells like 4	protein_coding	NA	TREML4	285852
ENSG00000177614	12.0623	-2.83985	0.619339	-4.58528	4.5337e-06	0.000301532	PGBD5	piggyBac transposable element derived 5	protein_coding	NA	PGBD5	79605	NA
ENSG00000147509	5.13525	-2.8394	0.766649	-3.70365	0.000212516	0.00351471	RGS20	regulator of G protein signaling 20	protein_coding	NA	RGS20	8601	The protein encoded by this gene belongs to the family of regulator of G protein signaling (RGS) proteins, which are regulatory and structural components of G protein-coupled receptor complexes. RGS proteins inhibit signal transduction by increasing the GTPase activity of G protein alpha subunits, thereby driving them into their inactive GDP-bound forms. This protein selectively binds to G(z)-alp…
ENSG00000127472	7.44493	-2.83902	0.801172	-3.54359	0.000394718	0.00524857	PLA2G5	phospholipase A2 group V	protein_coding	NA	PLA2G5	5322	This gene is a member of the secretory phospholipase A2 family. It is located in a tightly-linked cluster of secretory phospholipase A2 genes on chromosome 1. The encoded enzyme catalyzes the hydrolysis of membrane phospholipids to generate lysophospholipids and free fatty acids including arachidonic acid. It preferentially hydrolyzes linoleoyl-containing phosphatidylcholine substrates. Secretion…
ENSG00000222036	3.90943	-2.83887	0.774156	-3.66705	0.000245365	0.00382757	POTEM	POTE ankyrin domain family member M	protein_coding	NA	POTEM	641455
ENSG00000006659	2.40711	-2.83857	1.02444	-2.77086	0.00559086	0.0285636	LGALS14	galectin 14	protein_coding	NA	LGALS14	56891	This gene is predominantly expressed in placenta. The encoded protein belongs to the galectin (galaptin/S-lectin) family. The members of galectin family contain one or two carbohydrate recognition domains, which can bind beta-galactoside. Two alternatively spliced transcript variants encoding distinct isoforms have been observed. [provided by RefSeq, Jul 2008]
ENSG00000214140	6.86259	-2.83836	0.806908	-3.51757	0.000435513	0.00558931	PRCD	photoreceptor disc component	protein_coding	NA	PRCD	768206	NA
ENSG00000184113	3.82044	-2.83805	0.856317	-3.31425	0.000918898	0.00900517	CLDN5	claudin 5	protein_coding	NA	CLDN5	7122	NA
ENSG00000185269	8.65565	-2.83671	0.740308	-3.8318	0.000127211	0.00255573	NOTUM	notum, palmitoleoyl-protein carboxylesterase	protein_coding	NA	NOTUM	147111
ENSG00000162367	6.70472	-2.83659	0.6762	-4.1949	2.72992e-05	0.000934819	TAL1	TAL bHLH transcription factor 1, erythroid differentiation factor	protein_coding	NA	TAL1	6886
ENSG00000182111	4.31249	-2.83586	0.949042	-2.98813	0.00280694	0.0182955	ZNF716	zinc finger protein 716	protein_coding	NA	ZNF716	441234
ENSG00000162426	9.72544	-2.83514	0.604497	-4.69008	2.73102e-06	0.000222135	SLC45A1	solute carrier family 45 member 1	protein_coding	NA	SLC45A1	50651	NA
ENSG00000142549	4.86215	-2.83447	0.776769	-3.64905	0.000263209	0.00401249	IGLON5	IgLON family member 5	protein_coding	NA	IGLON5	402665
ENSG00000144596	22.7934	-2.83423	0.555666	-5.1006	3.38587e-07	5.94075e-05	GRIP2	glutamate receptor interacting protein 2	protein_coding	NA	GRIP2	80852
ENSG00000176256	2.91927	-2.83404	0.869268	-3.26026	0.00111311	0.0102024	HMGB4	high mobility group box 4	protein_coding	NA	HMGB4	127540
ENSG00000136931	8.80471	-2.83007	0.800587	-3.53499	0.000407785	0.00535278	NR5A1	nuclear receptor subfamily 5 group A member 1	protein_coding	NA	NR5A1	2516	The protein encoded by this gene is a transcriptional activator involved in sex determination. The encoded protein binds DNA as a monomer. Defects in this gene are a cause of XY sex reversal with or without adrenal failure as well as adrenocortical insufficiency without ovarian defect. [provided by RefSeq, Jul 2008]
ENSG00000175093	4.30916	-2.82912	0.909389	-3.11102	0.00186446	0.0142526	SPSB4	splA/ryanodine receptor domain and SOCS box containing 4	protein_coding	NA	SPSB4	92369
ENSG00000117148	3.70819	-2.82831	0.808703	-3.49734	0.000469918	0.00587733	ACTL8	actin like 8	protein_coding	NA	ACTL8	81569
ENSG00000167614	14.456	-2.82754	0.567161	-4.98542	6.1827e-07	8.87432e-05	TTYH1	tweety family member 1	protein_coding	NA	TTYH1	57348	NA
ENSG00000172458	2.77717	-2.8274	0.860684	-3.28505	0.00101963	0.00961818	IL17D	interleukin 17D	protein_coding	NA	IL17D	53342	NA
ENSG00000165643	11.4991	-2.82734	0.820966	-3.44392	0.000573342	0.00665085	SOHLH1	spermatogenesis and oogenesis specific basic helix-loop-helix 1	protein_coding	NA	SOHLH1	402381	NA
ENSG00000254466	2.91786	-2.82554	0.901241	-3.13516	0.00171759	0.0135024	OR4D10	olfactory receptor family 4 subfamily D member 10	protein_coding	NA	OR4D10	390197	Olfactory receptors interact with odorant molecules in the nose, to initiate a neuronal response that triggers the perception of a smell. The olfactory receptor proteins are members of a large family of G-protein-coupled receptors (GPCR) arising from single coding-exon genes. Olfactory receptors share a 7-transmembrane domain structure with many neurotransmitter and hormone receptors and are resp…
ENSG00000179058	5.79311	-2.82478	0.580134	-4.86918	1.12065e-06	0.00012944	C9orf50	chromosome 9 open reading frame 50	protein_coding	NA	C9orf50	375759
ENSG00000108878	2.99589	-2.82454	0.906994	-3.11418	0.00184456	0.0141623	CACNG1	calcium voltage-gated channel auxiliary subunit gamma 1	protein_coding	NA	CACNG1	786	Voltage-dependent calcium channels are composed of five subunits. The protein encoded by this gene represents one of these subunits, gamma, and is one of two known gamma subunit proteins. This particular gamma subunit is part of skeletal muscle 1,4-dihydropyridine-sensitive calcium channels and is an integral membrane protein that plays a role in excitation-contraction coupling. This gene is part…
ENSG00000154997	3.24515	-2.82453	0.794827	-3.55364	0.000379943	0.00512082	SEPTIN14	septin 14	protein_coding	NA	SEPTIN14	346288	SEPT14 is a member of the highly conserved septin family of GTP-binding cytoskeletal proteins implicated in membrane transport, apoptosis, cell polarity, cell cycle regulation, cytokinesis, and other cellular functions (Peterson et al., 2007 [PubMed 17922164]).[supplied by OMIM, Jul 2008]
ENSG00000204314	6.98632	-2.82408	0.622214	-4.53876	5.65849e-06	0.000349234	PRRT1	proline rich transmembrane protein 1	protein_coding	NA	PRRT1	80863
ENSG00000129167	7.11442	-2.82309	0.547453	-5.15678	2.5123e-07	4.81149e-05	TPH1	tryptophan hydroxylase 1	protein_coding	NA	TPH1	7166	This gene encodes a member of the aromatic amino acid hydroxylase family. The encoded protein catalyzes the first and rate limiting step in the biosynthesis of serotonin, an important hormone and neurotransmitter. Mutations in this gene have been associated with an elevated risk for a variety of diseases and disorders, including schizophrenia, somatic anxiety, anger-related traits, bipolar disord…
ENSG00000233041	1.67651	-2.8224	0.969983	-2.90974	0.0036173	0.021539	PHGR1	proline, histidine and glycine rich 1	protein_coding	NA	PHGR1	644844
ENSG00000154764	7.19706	-2.82233	0.783788	-3.60089	0.000317131	0.00454669	WNT7A	Wnt family member 7A	protein_coding	NA	WNT7A	7476	This gene is a member of the WNT gene family, which consists of structurally related genes that encode secreted signaling proteins. These proteins have been implicated in oncogenesis and in several developmental processes, including regulation of cell fate and patterning during embryogenesis. This gene is involved in the development of the anterior-posterior axis in the female reproductive tract,…
ENSG00000260456	3.81295	-2.82228	0.809653	-3.48579	0.000490687	0.00601415	C16orf95	chromosome 16 open reading frame 95	protein_coding	NA	C16orf95	100506581
ENSG00000255872	1.56992	-2.82142	0.909647	-3.10166	0.00192436	0.0145387	NA	NA	protein_coding	NA	AL138752.2	NA	NA
ENSG00000186075	3.58956	-2.82129	0.808529	-3.48941	0.000484089	0.00598147	ZPBP2	zona pellucida binding protein 2	protein_coding	NA	ZPBP2	124626
ENSG00000112218	6.84909	-2.82028	0.700761	-4.02459	5.7075e-05	0.00154291	GPR63	G protein-coupled receptor 63	protein_coding	NA	GPR63	81491	This gene encodes a G protein-coupled receptor. Multiple alternatively spliced variants, encoding the same protein, have been identified. [provided by RefSeq, Dec 2011]
ENSG00000179600	1.47304	-2.81932	0.975979	-2.88871	0.00386829	0.02246	GPHB5	glycoprotein hormone beta 5	protein_coding	NA	GPHB5	122876	NA
ENSG00000183185	6.46848	-2.81879	0.762177	-3.69834	0.000217015	0.00355764	GABRR3	gamma-aminobutyric acid type A receptor rho3 subunit (gene/pseudogene)	protein_coding	NA	GABRR3	200959	NA
ENSG00000176971	2.9092	-2.81862	0.670197	-4.20566	2.60317e-05	0.00090916	FIBIN	fin bud initiation factor homolog	protein_coding	NA	FIBIN	387758
ENSG00000181009	1.91457	-2.81603	0.866968	-3.24814	0.00116161	0.0104769	OR52N5	olfactory receptor family 52 subfamily N member 5	protein_coding	NA	OR52N5	390075	Olfactory receptors interact with odorant molecules in the nose, to initiate a neuronal response that triggers the perception of a smell. The olfactory receptor proteins are members of a large family of G-protein-coupled receptors (GPCR) arising from single coding-exon genes. Olfactory receptors share a 7-transmembrane domain structure with many neurotransmitter and hormone receptors and are resp…
ENSG00000178015	2.711	-2.81337	1.09844	-2.56124	0.0104299	0.04208	GPR150	G protein-coupled receptor 150	protein_coding	NA	GPR150	285601	NA
ENSG00000122180	4.21942	-2.81119	0.791744	-3.55063	0.000384313	0.00516036	MYOG	myogenin	protein_coding	NA	MYOG	4656	Myogenin is a muscle-specific transcription factor that can induce myogenesis in a variety of cell types in tissue culture. It is a member of a large family of proteins related by sequence homology, the helix-loop-helix (HLH) proteins. It is essential for the development of functional skeletal muscle. [provided by RefSeq, Jul 2008]
ENSG00000002746	22.2781	-2.8095	0.567737	-4.9486	7.47503e-07	0.000101259	HECW1	HECT, C2 and WW domain containing E3 ubiquitin protein ligase 1	protein_coding	NA	HECW1	23072
ENSG00000106511	5.06379	-2.80907	0.835372	-3.36266	0.000771965	0.00803232	MEOX2	mesenchyme homeobox 2	protein_coding	NA	MEOX2	4223	This gene encodes a member of a subfamily of non-clustered, diverged, antennapedia-like homeobox-containing genes. The encoded protein may play a role in the regulation of vertebrate limb myogenesis. Mutations in the related mouse protein may be associated with craniofacial and/or skeletal abnormalities, in addition to neurovascular dysfunction observed in Alzheimer's disease. [provided by RefSeq…
ENSG00000156219	5.52707	-2.8087	0.699515	-4.01521	5.9392e-05	0.0015846	ART3	ADP-ribosyltransferase 3	protein_coding	NA	ART3	419	This gene encodes an arginine-specific ADP-ribosyltransferase. The encoded protein catalyzes a reversible reaction which modifies proteins by the addition or removal of ADP-ribose to an arginine residue to regulate the function of the modified protein. An ADP-ribosyltransferase pseudogene is located on chromosome 11. Multiple transcript variants encoding different isoforms have been found for thi…
ENSG00000173714	6.11511	-2.80771	0.763887	-3.67556	0.00023733	0.00375203	WFIKKN2	WAP, follistatin/kazal, immunoglobulin, kunitz and netrin domain containing 2	protein_coding	NA	WFIKKN2	124857	NA
ENSG00000147127	3.19513	-2.80765	0.93337	-3.00807	0.00262909	0.0175679	RAB41	RAB41, member RAS oncogene family	protein_coding	NA	RAB41	347517	This gene encodes a small GTP-binding protein that belongs to the largest family within the Ras superfamily. These proteins function as regulators of membrane trafficking. They cycle between inactive GDP-bound and activated GTP-bound states, which is controlled by GTP hydrolysis-activating proteins (GAPs). This family member can be activated by the GAP protein RN-Tre, and it is localized to the G…
ENSG00000123388	4.26281	-2.80761	0.769613	-3.64808	0.000264205	0.00402434	HOXC11	homeobox C11	protein_coding	NA	HOXC11	3227	This gene belongs to the homeobox family of genes. The homeobox genes encode a highly conserved family of transcription factors that play an important role in morphogenesis in all multicellular organisms. Mammals possess four similar homeobox gene clusters, HOXA, HOXB, HOXC and HOXD, which are located on different chromosomes and consist of 9 to 11 genes arranged in tandem. This gene is one of se…
ENSG00000205362	1.54587	-2.80701	0.849881	-3.30283	0.000957134	0.00923934	MT1A	metallothionein 1A	protein_coding	NA	MT1A	4489	NA
ENSG00000094661	5.13693	-2.80639	0.712679	-3.9378	8.22313e-05	0.00192686	OR1I1	olfactory receptor family 1 subfamily I member 1	protein_coding	NA	OR1I1	126370	Olfactory receptors interact with odorant molecules in the nose, to initiate a neuronal response that triggers the perception of a smell. The olfactory receptor proteins are members of a large family of G-protein-coupled receptors (GPCR) arising from single coding-exon genes. Olfactory receptors share a 7-transmembrane domain structure with many neurotransmitter and hormone receptors and are resp…
ENSG00000185818	7.1767	-2.80559	0.668715	-4.19549	2.7228e-05	0.000933251	NAT8L	N-acetyltransferase 8 like	protein_coding	NA	NAT8L	339983	NA
ENSG00000178602	1.72649	-2.80511	0.979513	-2.86378	0.00418614	0.0236125	OTOS	otospiralin	protein_coding	NA	OTOS	150677	NA
ENSG00000232382	2.63079	-2.8048	1.00167	-2.80013	0.00510817	0.0269418	OR5K1	olfactory receptor family 5 subfamily K member 1	protein_coding	NA	OR5K1	26339	Olfactory receptors interact with odorant molecules in the nose, to initiate a neuronal response that triggers the perception of a smell. The olfactory receptor proteins are members of a large family of G-protein-coupled receptors (GPCR) arising from single coding-exon genes. Olfactory receptors share a 7-transmembrane domain structure with many neurotransmitter and hormone receptors and are resp…
ENSG00000165716	3.98691	-2.80423	0.714673	-3.9238	8.71628e-05	0.00197641	DIPK1B	divergent protein kinase domain 1B	protein_coding	NA	DIPK1B	138311	NA
ENSG00000176798	5.08957	-2.80391	0.798245	-3.51259	0.000443758	0.00565824	OR51L1	olfactory receptor family 51 subfamily L member 1	protein_coding	NA	OR51L1	119682	Olfactory receptors interact with odorant molecules in the nose, to initiate a neuronal response that triggers the perception of a smell. The olfactory receptor proteins are members of a large family of G-protein-coupled receptors (GPCR) arising from single coding-exon genes. Olfactory receptors share a 7-transmembrane domain structure with many neurotransmitter and hormone receptors and are resp…
ENSG00000204420	7.78119	-2.80384	0.717463	-3.908	9.30628e-05	0.00207315	MPIG6B	megakaryocyte and platelet inhibitory receptor G6b	protein_coding	NA	MPIG6B	80739	NA
ENSG00000241644	4.3104	-2.80358	0.777965	-3.60374	0.000313673	0.00450413	INMT	indolethylamine N-methyltransferase	protein_coding	NA	INMT	11185	NA
ENSG00000100341	7.67049	-2.80118	0.815218	-3.43612	0.000590115	0.00677215	PNPLA5	patatin like phospholipase domain containing 5	protein_coding	NA	PNPLA5	150379	This gene is a member of the patatin-like phospholipase family; its encoded protein has been shown to inhibit transacylation. Multiple transcript variants encoding different isoforms have been found for this gene.[provided by RefSeq, Apr 2010]
ENSG00000151033	3.679	-2.80097	0.907852	-3.08527	0.00203368	0.0150771	LYZL2	lysozyme like 2	protein_coding	NA	LYZL2	119180	Lysozymes (see LYZ; MIM 153450), especially C-type lysozymes, are well-recognized bacteriolytic factors widely distributed in the animal kingdom and play a mainly protective role in host defense. LYZL2 is a member of a family of lysozyme-like genes (Zhang et al., 2005 [PubMed 16014814]).[supplied by OMIM, Apr 2009]
ENSG00000130054	6.79792	-2.80071	0.563016	-4.97447	6.54248e-07	9.2717e-05	FAM155B	family with sequence similarity 155 member B	protein_coding	NA	FAM155B	27112	This gene encodes a product belonging to a family of proteins with unknown function. The presence of two transmembrane domains suggests that this protein is a multi-pass membrane protein. [provided by RefSeq, Sep 2011]
ENSG00000288547	3.28987	-2.79979	0.984494	-2.84389	0.00445663	0.0245418	NA	NA	protein_coding	NA	C3orf36	NA	NA
ENSG00000112038	16.9738	-2.79954	0.647714	-4.32219	1.54487e-05	0.00065806	OPRM1	opioid receptor mu 1	protein_coding	NA	OPRM1	4988	This gene encodes one of at least three opioid receptors in humans; the mu opioid receptor (MOR). The MOR is the principal target of endogenous opioid peptides and opioid analgesic agents such as beta-endorphin and enkephalins. The MOR also has an important role in dependence to other drugs of abuse, such as nicotine, cocaine, and alcohol via its modulation of the dopamine system. The NM_00100850…
ENSG00000146857	4.0895	-2.79909	0.849281	-3.29583	0.000981308	0.00937801	STRA8	stimulated by retinoic acid 8	protein_coding	NA	STRA8	346673	This gene encodes a retinoic acid-responsive protein. A homologous protein in mouse has been shown to be involved in the regulation of meiotic initiation in both spermatogenesis and oogenesis, though feature differences between the mouse and human proteins suggest that these homologs are not entirely functionally equivalent. It is thought that this gene may play a role in spermatogenesis in human…
ENSG00000182585	3.02722	-2.79851	0.872734	-3.2066	0.00134312	0.0114876	EPGN	epithelial mitogen	protein_coding	NA	EPGN	255324	NA
ENSG00000178403	3.58883	-2.79673	0.939411	-2.97711	0.00290979	0.0187176	NEUROG2	neurogenin 2	protein_coding	NA	NEUROG2	63973	NA
ENSG00000164093	9.28357	-2.79648	0.65651	-4.25961	2.04785e-05	0.000786811	PITX2	paired like homeodomain 2	protein_coding	NA	PITX2	5308	NA
ENSG00000172717	5.32781	-2.79637	0.658994	-4.24339	2.20163e-05	0.000812458	FAM71D	family with sequence similarity 71 member D	protein_coding	NA	FAM71D	161142
ENSG00000134042	5.79119	-2.79555	0.654971	-4.2682	1.97055e-05	0.000766703	MRO	maestro	protein_coding	NA	MRO	83876	This gene is specifically transcribed in males before and after differentiation of testis, and the encoded protein may play an important role in a mammalian sex determination. Multiple transcript variants encoding different isoforms have been found for this gene. [provided by RefSeq, Jul 2008]
ENSG00000197125	4.22573	-2.79475	1.09472	-2.55293	0.010682	0.0426422	OR8B8	olfactory receptor family 8 subfamily B member 8	protein_coding	NA	OR8B8	26493	Olfactory receptors interact with odorant molecules in the nose, to initiate a neuronal response that triggers the perception of a smell. The olfactory receptor proteins are members of a large family of G-protein-coupled receptors (GPCR) arising from single coding-exon genes. Olfactory receptors share a 7-transmembrane domain structure with many neurotransmitter and hormone receptors and are resp…
ENSG00000123843	5.56786	-2.79449	0.701869	-3.9815	6.84812e-05	0.00172708	C4BPB	complement component 4 binding protein beta	protein_coding	NA	C4BPB	725	This gene encodes a member of a superfamily of proteins composed predominantly of tandemly arrayed short consensus repeats of approximately 60 amino acids. A single, unique beta-chain encoded by this gene assembles with seven identical alpha-chains into the predominant isoform of C4b-binding protein, a multimeric protein that controls activation of the complement cascade through the classical pat…
ENSG00000166961	4.53268	-2.79444	0.818718	-3.41318	0.000642083	0.00712596	MS4A15	membrane spanning 4-domains A15	protein_coding	NA	MS4A15	219995
ENSG00000162383	14.0874	-2.79389	0.795519	-3.51203	0.000444694	0.00566502	SLC1A7	solute carrier family 1 member 7	protein_coding	NA	SLC1A7	6512
ENSG00000141255	3.9507	-2.79378	0.89986	-3.10469	0.0019048	0.0144442	SPATA22	spermatogenesis associated 22	protein_coding	NA	SPATA22	84690
ENSG00000197273	2.05577	-2.79356	0.979269	-2.8527	0.00433497	0.02416	GUCA2A	guanylate cyclase activator 2A	protein_coding	NA	GUCA2A	2980
ENSG00000141505	7.82153	-2.79299	0.612725	-4.55831	5.15673e-06	0.000330443	ASGR1	asialoglycoprotein receptor 1	protein_coding	NA	ASGR1	432	This gene encodes a subunit of the asialoglycoprotein receptor. This receptor is a transmembrane protein that plays a critical role in serum glycoprotein homeostasis by mediating the endocytosis and lysosomal degradation of glycoproteins with exposed terminal galactose or N-acetylgalactosamine residues. The asialoglycoprotein receptor may facilitate hepatic infection by multiple viruses including…
ENSG00000179564	3.65856	-2.79289	0.954327	-2.92656	0.00342736	0.0208336	LSMEM2	leucine rich single-pass membrane protein 2	protein_coding	NA	LSMEM2	132228
ENSG00000112276	5.96415	-2.79256	0.893749	-3.12454	0.00178082	0.0138753	BVES	blood vessel epicardial substance	protein_coding	NA	BVES	11149	This gene encodes a member of the POP family of proteins containing three putative transmembrane domains. This gene is expressed in cardiac and skeletal muscle and may play an important role in development of these tissues. The mouse ortholog may be involved in the regeneration of adult skeletal muscle and may act as a cell adhesion molecule in coronary vasculogenesis. Three transcript variants e…
ENSG00000253626	3.52895	-2.79233	0.64548	-4.32598	1.51857e-05	0.000651378	EIF5AL1	eukaryotic translation initiation factor 5A like 1	protein_coding	NA	EIF5AL1	143244
ENSG00000111704	3.66835	-2.79185	0.761189	-3.66774	0.000244702	0.00382045	NANOG	Nanog homeobox	protein_coding	NA	NANOG	79923	The protein encoded by this gene is a DNA binding homeobox transcription factor involved in embryonic stem (ES) cell proliferation, renewal, and pluripotency. The encoded protein can block ES cell differentiation and can also autorepress its own expression in differentiating cells. Two transcript variants encoding different isoforms have been found for this gene. [provided by RefSeq, Sep 2015]
ENSG00000183317	14.4064	-2.79175	0.644796	-4.32966	1.49337e-05	0.00064583	EPHA10	EPH receptor A10	protein_coding	NA	EPHA10	284656	NA
ENSG00000183801	5.76808	-2.79124	0.752916	-3.70725	0.000209526	0.0034933	OLFML1	olfactomedin like 1	protein_coding	NA	OLFML1	283298
ENSG00000113262	11.6176	-2.79074	0.673273	-4.14503	3.39763e-05	0.00109264	GRM6	glutamate metabotropic receptor 6	protein_coding	NA	GRM6	2916	L-glutamate is the major excitatory neurotransmitter in the central nervous system and activates both ionotropic and metabotropic glutamate receptors. Glutamatergic neurotransmission is involved in most aspects of normal brain function and can be perturbed in many neuropathologic conditions. The metabotropic glutamate receptors are a family of G protein-coupled receptors, that have been divided i…
ENSG00000172519	5.62228	-2.78986	0.938953	-2.97125	0.00296592	0.0189627	OR10H5	olfactory receptor family 10 subfamily H member 5	protein_coding	NA	OR10H5	284433	Olfactory receptors interact with odorant molecules in the nose, to initiate a neuronal response that triggers the perception of a smell. The olfactory receptor proteins are members of a large family of G-protein-coupled receptors (GPCR) arising from single coding-exon genes. Olfactory receptors share a 7-transmembrane domain structure with many neurotransmitter and hormone receptors and are resp…
ENSG00000183389	3.96179	-2.78984	0.797107	-3.49996	0.000465327	0.00583651	OR56A4	olfactory receptor family 56 subfamily A member 4	protein_coding	NA	OR56A4	120793	Olfactory receptors interact with odorant molecules in the nose, to initiate a neuronal response that triggers the perception of a smell. The olfactory receptor proteins are members of a large family of G-protein-coupled receptors (GPCR) arising from single coding-exon genes. Olfactory receptors share a 7-transmembrane domain structure with many neurotransmitter and hormone receptors and are resp…
ENSG00000145936	8.11252	-2.78953	0.565507	-4.93279	8.10617e-07	0.000104434	KCNMB1	potassium calcium-activated channel subfamily M regulatory beta subunit 1	protein_coding	NA	KCNMB1	3779	MaxiK channels are large conductance, voltage and calcium-sensitive potassium channels which are fundamental to the control of smooth muscle tone and neuronal excitability. MaxiK channels can be formed by 2 subunits: the pore-forming alpha subunit and the product of this gene, the modulatory beta subunit. Intracellular calcium regulates the physical association between the alpha and beta subunits…
ENSG00000143194	5.22019	-2.78927	0.931597	-2.99407	0.00275281	0.0180895	MAEL	maelstrom spermatogenic transposon silencer	protein_coding	NA	MAEL	84944
ENSG00000187773	3.83655	-2.78744	0.856735	-3.25356	0.00113969	0.0103512	DIPK1C	divergent protein kinase domain 1C	protein_coding	NA	DIPK1C	125704	NA
ENSG00000204595	3.18247	-2.787	1.02152	-2.7283	0.00636623	0.0310225	DPRX	divergent-paired related homeobox	protein_coding	NA	DPRX	503834	NA
ENSG00000151322	15.0625	-2.7859	0.497661	-5.59799	2.16858e-08	1.07978e-05	NPAS3	neuronal PAS domain protein 3	protein_coding	NA	NPAS3	64067	This gene encodes a member of the basic helix-loop-helix and PAS domain-containing family of transcription factors. The encoded protein is localized to the nucleus and may regulate genes involved in neurogenesis. Chromosomal abnormalities that affect the coding potential of this gene are associated with schizophrenia and cognitive disability. Alternate splicing results in multiple transcript vari…
ENSG00000184486	4.0303	-2.78589	0.820708	-3.3945	0.000687544	0.00745534	POU3F2	POU class 3 homeobox 2	protein_coding	NA	POU3F2	5454	NA
ENSG00000180616	6.13629	-2.78579	0.665408	-4.18659	2.83179e-05	0.000962548	SSTR2	somatostatin receptor 2	protein_coding	NA	SSTR2	6752	NA
ENSG00000134193	3.3966	-2.78465	0.798678	-3.48658	0.000489238	0.00600882	REG4	regenerating family member 4	protein_coding	NA	REG4	83998
ENSG00000134548	5.4399	-2.78461	0.754519	-3.69058	0.000223746	0.00362698	SPX	spexin hormone	protein_coding	NA	SPX	80763	The protein encoded by this gene is a hormone involved in modulation of cardiovascular and renal function. It has also been shown in rats to cause weight loss. Several transcript variants have been found for this gene. [provided by RefSeq, Feb 2016]
ENSG00000149575	7.97758	-2.78414	0.717648	-3.87953	0.000104659	0.00222814	SCN2B	sodium voltage-gated channel beta subunit 2	protein_coding	NA	SCN2B	6327	The protein encoded by this gene is the beta 2 subunit of the type II voltage-gated sodium channel. The encoded protein is involved in cell-cell adhesion and cell migration. Defects in this gene can be a cause of Brugada Syndrome, atrial fibrillation, or sudden infant death syndrome. [provided by RefSeq, Jul 2015]
ENSG00000163815	1.2125	-2.7813	1.0075	-2.76058	0.00576979	0.0291664	CLEC3B	C-type lectin domain family 3 member B	protein_coding	NA	CLEC3B	7123
ENSG00000273706	7.72288	-2.78108	0.698319	-3.98253	6.81846e-05	0.00172195	LHX1	LIM homeobox 1	protein_coding	NA	LHX1	3975	NA
ENSG00000285551	3.87997	-2.77904	0.747853	-3.71602	0.000202384	0.00342072	ZNF365	zinc finger protein 365	protein_coding	NA	AC067752.1	22891	This gene encodes a zinc finger protein that may play a role in the repair of DNA damage and maintenance of genome stability. The N-terminal C2H2 zinc finger motif is required to form a protein complex with PARP1 and MRE11, which are known to be involved in the restart of stalled DNA replication forks. A mutation in this gene may be associated with breast cancer susceptibility. [provided by RefSe…
ENSG00000225362	3.41178	-2.77622	0.853004	-3.25464	0.00113536	0.0103242	CT62	cancer/testis antigen 62	protein_coding	NA	CT62	196993
ENSG00000258947	6.9633	-2.77577	0.826992	-3.35647	0.00078945	0.00815934	TUBB3	tubulin beta 3 class III	protein_coding	NA	TUBB3	10381	NA
ENSG00000091879	7.83968	-2.77511	0.779439	-3.56039	0.000370299	0.00502728	ANGPT2	angiopoietin 2	protein_coding	NA	ANGPT2	285	This gene belongs to the angiopoietin family of growth factors. The protein encoded by this gene is an antagonist of angiopoietin 1, and both angiopoietin 1 and angiopoietin 2 are ligands for the endothelial TEK receptor tyrosine kinase. Angiopoietin 2 is upregulated in multiple inflammatory diseases and is implicated in the direct control of inflammation-related signaling pathways. The encoded p…
ENSG00000251493	3.42512	-2.77503	0.969022	-2.86375	0.00418662	0.0236125	FOXD1	forkhead box D1	protein_coding	NA	FOXD1	2297	NA
ENSG00000099953	11.7516	-2.77503	0.547609	-5.06754	4.02996e-07	6.57026e-05	MMP11	matrix metallopeptidase 11	protein_coding	NA	MMP11	4320	Proteins of the matrix metalloproteinase (MMP) family are involved in the breakdown of extracellular matrix in normal physiological processes, such as embryonic development, reproduction, and tissue remodeling, as well as in disease processes, such as arthritis and metastasis. Most MMP's are secreted as inactive proproteins which are activated when cleaved by extracellular proteinases. However, t…
ENSG00000196184	3.62391	-2.77384	0.808579	-3.43052	0.000602431	0.00686225	OR10J1	olfactory receptor family 10 subfamily J member 1	protein_coding	NA	OR10J1	26476	Olfactory receptors interact with odorant molecules in the nose, to initiate a neuronal response that triggers the perception of a smell. The olfactory receptor proteins are members of a large family of G-protein-coupled receptors (GPCR) arising from single coding-exon genes. Olfactory receptors share a 7-transmembrane domain structure with many neurotransmitter and hormone receptors and are resp…
ENSG00000177468	2.18232	-2.77378	0.914579	-3.03285	0.0024226	0.0167026	OLIG3	oligodendrocyte transcription factor 3	protein_coding	NA	OLIG3	167826
ENSG00000178171	9.7519	-2.77309	0.798632	-3.4723	0.000516017	0.00622159	AMER3	APC membrane recruitment protein 3	protein_coding	NA	AMER3	205147
ENSG00000197309	3.97871	-2.77236	0.903773	-3.06753	0.00215832	0.0156543	OR10D3	olfactory receptor family 10 subfamily D member 3 (putative)	protein_coding	NA	OR10D3	26497	Olfactory receptors interact with odorant molecules in the nose, to initiate a neuronal response that triggers the perception of a smell. The olfactory receptor proteins are members of a large family of G-protein-coupled receptors (GPCR) arising from single coding-exon genes. Olfactory receptors share a 7-transmembrane domain structure with many neurotransmitter and hormone receptors and are resp…
ENSG00000279486	3.64149	-2.77041	0.83539	-3.3163	0.000912168	0.0089626	OR2AG1	olfactory receptor family 2 subfamily AG member 1 (gene/pseudogene)	protein_coding	NA	OR2AG1	144125	NA
ENSG00000054803	2.96058	-2.7702	0.883661	-3.13491	0.00171905	0.0135082	CBLN4	cerebellin 4 precursor	protein_coding	NA	CBLN4	140689	This gene encodes a member of a family of small secreted proteins containing C1Q domains. Members of this family are involved in regulation of neurexin signalling during synapse development. The mouse homolog of the protein encoded by this gene competes with netrin to bind to the deleted in colorectal cancer receptor. [provided by RefSeq, Aug 2012]
ENSG00000122859	2.69883	-2.76985	0.97373	-2.84458	0.00444703	0.0245112	NEUROG3	neurogenin 3	protein_coding	NA	NEUROG3	50674	The protein encoded by this gene is a basic helix-loop-helix (bHLH) transcription factor involved in neurogenesis. The encoded protein likely acts as a heterodimer with another bHLH protein. Defects in this gene are a cause of congenital malabsorptive diarrhea 4 (DIAR4).[provided by RefSeq, May 2010]
ENSG00000177679	12.7031	-2.76812	0.560797	-4.93604	7.97251e-07	0.000104434	SRRM3	serine/arginine repetitive matrix 3	protein_coding	NA	SRRM3	222183
ENSG00000091513	23.8187	-2.76599	0.500419	-5.52735	3.25103e-08	1.42604e-05	TF	transferrin	protein_coding	NA	TF	7018	This gene encodes a glycoprotein with an approximate molecular weight of 76.5 kDa. It is thought to have been created as a result of an ancient gene duplication event that led to generation of homologous C and N-terminal domains each of which binds one ion of ferric iron. The function of this protein is to transport iron from the intestine, reticuloendothelial system, and liver parenchymal cells …
ENSG00000172179	3.38271	-2.76278	1.00732	-2.7427	0.00609358	0.0301474	PRL	prolactin	protein_coding	NA	PRL	5617	NA
ENSG00000169962	9.83694	-2.76275	0.628583	-4.3952	1.1067e-05	0.000530264	TAS1R3	taste 1 receptor member 3	protein_coding	NA	TAS1R3	83756	NA
ENSG00000198570	6.30992	-2.76273	0.786922	-3.5108	0.000446755	0.00567822	RD3	retinal degeneration 3, GUCY2D regulator	protein_coding	NA	RD3	343035	NA
ENSG00000269113	8.93281	-2.76237	0.693562	-3.98288	6.80858e-05	0.00172182	TRABD2B	TraB domain containing 2B	protein_coding	NA	TRABD2B	388630
ENSG00000164082	18.885	-2.76225	0.635395	-4.34729	1.37827e-05	0.000608637	GRM2	glutamate metabotropic receptor 2	protein_coding	NA	GRM2	2912	NA
ENSG00000176435	3.34035	-2.76214	0.618652	-4.46478	8.01519e-06	0.00043623	CLEC14A	C-type lectin domain containing 14A	protein_coding	NA	CLEC14A	161198	NA
ENSG00000126950	2.29437	-2.76098	0.632675	-4.36397	1.27721e-05	0.000580854	TMEM35A	transmembrane protein 35A	protein_coding	NA	TMEM35A	59353
ENSG00000126895	4.74933	-2.76012	0.625862	-4.41012	1.03315e-05	0.000510287	AVPR2	arginine vasopressin receptor 2	protein_coding	NA	AVPR2	554	This gene encodes the vasopressin receptor, type 2, also known as the V2 receptor, which belongs to the seven-transmembrane-domain G protein-coupled receptor (GPCR) superfamily, and couples to Gs thus stimulating adenylate cyclase. The subfamily that includes the V2 receptor, the V1a and V1b vasopressin receptors, the oxytocin receptor, and isotocin and mesotocin receptors in non-mammals, is well…
ENSG00000285938	2.86712	-2.75967	0.932851	-2.95832	0.00309324	0.0194665	NA	NA	protein_coding	NA	AC072022.2	NA	NA
ENSG00000232258	2.08361	-2.75783	0.987964	-2.79143	0.00524764	0.0274262	TMEM114	transmembrane protein 114	protein_coding	NA	TMEM114	283953	NA
ENSG00000257987	1.3746	-2.7578	1.01278	-2.72299	0.00646942	0.0312537	TEX49	testis expressed 49	protein_coding	NA	TEX49	255411
ENSG00000086159	11.2458	-2.75756	0.521085	-5.29196	1.21012e-07	3.0673e-05	AQP6	aquaporin 6	protein_coding	NA	AQP6	363	The protein encoded by this gene is an aquaporin protein, which functions as a water channel in cells. Aquaporins are a family of small integral membrane proteins related to the major intrinsic protein (MIP or AQP0). This protein is specific for the kidney. This gene and related family members AQP0, AQP2, and AQP5 reside in a cluster on chromosome 12q13. [provided by RefSeq, Jul 2008]
ENSG00000124232	8.80589	-2.75686	0.722119	-3.81774	0.000134682	0.00264667	RBPJL	recombination signal binding protein for immunoglobulin kappa J region like	protein_coding	NA	RBPJL	11317	This gene encodes a member of the suppressor of hairless protein family. A similar protein in mouse is a transcription factor that binds to DNA sequences almost identical to that bound by the Notch receptor signaling pathway transcription factor recombining binding protein J. The mouse protein has been shown to activate transcription in concert with Epstein-Barr virus nuclear antigen-2. Alternati…
ENSG00000003137	12.9767	-2.75628	0.596519	-4.6206	3.82631e-06	0.000266511	CYP26B1	cytochrome P450 family 26 subfamily B member 1	protein_coding	NA	CYP26B1	56603	This gene encodes a member of the cytochrome P450 superfamily. The cytochrome P450 proteins are monooxygenases which catalyze many reactions involved in drug metabolism and synthesis of cholesterol, steroids and other lipids. The encoded protein is localized to the endoplasmic reticulum, and functions as a critical regulator of all-trans retinoic acid levels by the specific inactivation of all-tr…
ENSG00000157322	8.42903	-2.75591	0.621513	-4.43419	9.2419e-06	0.000472954	CLEC18A	C-type lectin domain family 18 member A	protein_coding	NA	CLEC18A	348174	NA
ENSG00000131409	5.67484	-2.75587	0.744158	-3.70334	0.000212783	0.00351737	LRRC4B	leucine rich repeat containing 4B	protein_coding	NA	LRRC4B	94030
ENSG00000010319	12.6178	-2.75582	0.68861	-4.002	6.28094e-05	0.00164549	SEMA3G	semaphorin 3G	protein_coding	NA	SEMA3G	56920	The transcription of this gene is activated by PPAR-gamma, and the resulting protein product plays a role in endothelial cell migration. Expression of this gene also inhibits tumor cell migration and invasion. [provided by RefSeq, Jul 2016]
ENSG00000179213	3.09372	-2.75494	0.966499	-2.85044	0.00436594	0.0242362	SIGLECL1	SIGLEC family like 1	protein_coding	NA	SIGLECL1	284369
ENSG00000186487	31.7049	-2.75414	0.609799	-4.51647	6.28776e-06	0.000370094	MYT1L	myelin transcription factor 1 like	protein_coding	NA	MYT1L	23040	NA
ENSG00000124818	6.02885	-2.75359	0.695728	-3.95786	7.56241e-05	0.00183924	OPN5	opsin 5	protein_coding	NA	OPN5	221391	Opsins are members of the guanine nucleotide-binding protein (G protein)-coupled receptor superfamily. This opsin gene is expressed in the eye, brain, testes, and spinal cord. This gene belongs to the seven-exon subfamily of mammalian opsin genes that includes peropsin (RRH) and retinal G protein coupled receptor (RGR). Like these other seven-exon opsin genes, this family member may encode a prot…
ENSG00000101197	7.26049	-2.75358	0.768443	-3.58332	0.000339258	0.00475477	BIRC7	baculoviral IAP repeat containing 7	protein_coding	NA	BIRC7	79444	This gene encodes a member of the inhibitor of apoptosis protein (IAP) family, and contains a single copy of a baculovirus IAP repeat (BIR) as well as a RING-type zinc finger domain. The BIR domain is essential for inhibitory activity and interacts with caspases, while the RING finger domain sometimes enhances antiapoptotic activity but does not inhibit apoptosis alone. Elevated levels of the enc…
ENSG00000161992	2.59828	-2.75322	0.842515	-3.26786	0.00108365	0.00999949	PRR35	proline rich 35	protein_coding	NA	PRR35	146325
ENSG00000101203	32.0268	-2.75253	0.667398	-4.12428	3.71901e-05	0.00115638	COL20A1	collagen type XX alpha 1 chain	protein_coding	NA	COL20A1	57642
ENSG00000164604	5.37424	-2.75232	0.59468	-4.62823	3.68811e-06	0.000262105	GPR85	G protein-coupled receptor 85	protein_coding	NA	GPR85	54329	NA
ENSG00000107295	5.1416	-2.75187	0.764479	-3.59967	0.000318623	0.00455744	SH3GL2	SH3 domain containing GRB2 like 2, endophilin A1	protein_coding	NA	SH3GL2	6456
ENSG00000165702	11.2983	-2.75176	0.696455	-3.9511	7.77943e-05	0.00186858	GFI1B	growth factor independent 1B transcriptional repressor	protein_coding	NA	GFI1B	8328	NA
ENSG00000171388	2.14299	-2.74944	1.01943	-2.69705	0.00699562	0.0327523	APLN	apelin	protein_coding	NA	APLN	8862	NA
ENSG00000165863	3.83214	-2.74934	0.831846	-3.30511	0.000949405	0.00917772	C10orf82	chromosome 10 open reading frame 82	protein_coding	NA	C10orf82	143379
ENSG00000188655	2.62191	-2.74933	1.02238	-2.68915	0.00716336	0.0332536	RNASE9	ribonuclease A family member 9 (inactive)	protein_coding	NA	RNASE9	390443
ENSG00000226288	5.98627	-2.74912	0.738487	-3.72264	0.000197152	0.00336776	OR52I2	olfactory receptor family 52 subfamily I member 2	protein_coding	NA	OR52I2	143502	Olfactory receptors interact with odorant molecules in the nose, to initiate a neuronal response that triggers the perception of a smell. The olfactory receptor proteins are members of a large family of G-protein-coupled receptors (GPCR) arising from single coding-exon genes. Olfactory receptors share a 7-transmembrane domain structure with many neurotransmitter and hormone receptors and are resp…
ENSG00000258102	3.16758	-2.74824	0.746412	-3.68193	0.000231472	0.00370495	MAP1LC3B2	microtubule associated protein 1 light chain 3 beta 2	protein_coding	NA	MAP1LC3B2	643246
ENSG00000160233	8.81503	-2.74765	0.728429	-3.77202	0.000161928	0.00295513	LRRC3	leucine rich repeat containing 3	protein_coding	NA	LRRC3	81543
ENSG00000266265	3.18674	-2.74738	0.9044	-3.03779	0.00238316	0.0165492	KLF14	Kruppel like factor 14	protein_coding	NA	KLF14	136259	NA
ENSG00000164129	3.00181	-2.74703	0.823291	-3.33665	0.000847954	0.00857872	NPY5R	neuropeptide Y receptor Y5	protein_coding	NA	NPY5R	4889	NA
ENSG00000132958	6.4742	-2.74702	0.795903	-3.45144	0.000557597	0.00653681	TPTE2	transmembrane phosphoinositide 3-phosphatase and tensin homolog 2	protein_coding	NA	TPTE2	93492	TPIP is a member of a large class of membrane-associated phosphatases with substrate specificity for the 3-position phosphate of inositol phospholipids.[supplied by OMIM, Jul 2002]
ENSG00000064835	3.31126	-2.74662	0.763477	-3.59752	0.000321264	0.00458598	POU1F1	POU class 1 homeobox 1	protein_coding	NA	POU1F1	5449	This gene encodes a member of the POU family of transcription factors that regulate mammalian development. The protein regulates expression of several genes involved in pituitary development and hormone expression. Mutations in this genes result in combined pituitary hormone deficiency. Multiple transcript variants encoding different isoforms have been found for this gene. [provided by RefSeq, Ju…
ENSG00000204869	3.28339	-2.74545	0.928766	-2.95602	0.00311639	0.0195716	IGFL4	IGF like family member 4	protein_coding	NA	IGFL4	444882
ENSG00000139973	12.4967	-2.74514	0.739251	-3.71341	0.000204489	0.00344222	SYT16	synaptotagmin 16	protein_coding	NA	SYT16	83851
ENSG00000187479	1.94682	-2.74452	0.876888	-3.12984	0.001749	0.0136939	C11orf96	chromosome 11 open reading frame 96	protein_coding	NA	C11orf96	387763
ENSG00000119630	8.46541	-2.74371	0.741917	-3.69814	0.000217182	0.00355815	PGF	placental growth factor	protein_coding	NA	PGF	5228	This gene encodes a growth factor found in placenta which is homologous to vascular endothelial growth factor. Alternatively spliced transcripts encoding different isoforms have been found for this gene.[provided by RefSeq, Jun 2011]
ENSG00000152977	10.08	-2.74273	0.845694	-3.24316	0.0011821	0.0105923	ZIC1	Zic family member 1	protein_coding	NA	ZIC1	7545	This gene encodes a member of the ZIC family of C2H2-type zinc finger proteins. Members of this family are important during development. Aberrant expression of this gene is seen in medulloblastoma, a childhood brain tumor. This gene is closely linked to the gene encoding zinc finger protein of the cerebellum 4, a related family member on chromosome 3. This gene encodes a transcription factor that…
ENSG00000162461	7.20797	-2.74041	0.578109	-4.7403	2.13401e-06	0.000188109	SLC25A34	solute carrier family 25 member 34	protein_coding	NA	SLC25A34	284723	NA
ENSG00000162892	3.35674	-2.73976	0.811651	-3.37554	0.000736707	0.00779573	IL24	interleukin 24	protein_coding	NA	IL24	11009	NA
ENSG00000101463	4.39747	-2.7388	0.724249	-3.78157	0.000155841	0.00287197	SYNDIG1	synapse differentiation inducing 1	protein_coding	NA	SYNDIG1	79953	This gene encodes a protein that belongs to the interferon-induced transmembrane family of proteins. A similar protein in rat is thought to regulate the development of excitatory synapses. [provided by RefSeq, Jul 2013]
ENSG00000212710	4.90601	-2.73866	0.780975	-3.50672	0.000453667	0.00573399	CTAGE1	cutaneous T cell lymphoma-associated antigen 1	protein_coding	NA	CTAGE1	64693
ENSG00000122584	2.58992	-2.73843	0.924964	-2.96058	0.00307063	0.01939	NXPH1	neurexophilin 1	protein_coding	NA	NXPH1	30010	This gene is a member of the neurexophilin family and encodes a secreted protein with a variable N-terminal domain, a highly conserved, N-glycosylated central domain, a short linker region, and a cysteine-rich C-terminal domain. This protein forms a very tight complex with alpha neurexins, a group of proteins that promote adhesion between dendrites and axons. [provided by RefSeq, Jul 2008]
ENSG00000161609	13.3354	-2.73743	0.678082	-4.03702	5.41349e-05	0.001493	CCDC155	coiled-coil domain containing 155	protein_coding	NA	KASH5	147872
ENSG00000183783	3.65164	-2.73694	0.802088	-3.41226	0.000644258	0.00713935	KCTD8	potassium channel tetramerization domain containing 8	protein_coding	NA	KCTD8	386617
ENSG00000273398	1.63804	-2.73682	1.05097	-2.60408	0.00921207	0.038894	NA	NA	protein_coding	NA	AC017083.3	NA	NA
ENSG00000167377	5.20496	-2.73673	0.592709	-4.61733	3.88719e-06	0.000269224	ZNF23	zinc finger protein 23	protein_coding	NA	ZNF23	7571
ENSG00000244537	3.45362	-2.7367	0.978	-2.79826	0.00513779	0.027037	KRTAP4-2	keratin associated protein 4-2	protein_coding	NA	KRTAP4-2	85291	NA
ENSG00000183206	5.27269	-2.73639	0.808446	-3.38475	0.000712421	0.00763521	POTEC	POTE ankyrin domain family member C	protein_coding	NA	POTEC	388468
ENSG00000166793	4.68655	-2.73618	0.950697	-2.87807	0.0040011	0.0229348	YPEL4	yippee like 4	protein_coding	NA	YPEL4	219539
ENSG00000223614	2.94662	-2.73597	1.0037	-2.72589	0.00641282	0.0311346	ZNF735	zinc finger protein 735	protein_coding	NA	ZNF735	730291	NA
ENSG00000130032	8.88529	-2.73506	0.661004	-4.13773	3.50752e-05	0.00111125	PRRG3	proline rich and Gla domain 3	protein_coding	NA	PRRG3	79057	This gene encodes a protein which contains a vitamin K-dependent carboxylation/gamma-carboxyglutamic domain. The encoded protein is a member of a family of vitamin K-dependent transmembrane proteins which contain a glutamate-rich extracellular domain. [provided by RefSeq, Aug 2011]
ENSG00000143028	4.68118	-2.73503	0.712981	-3.83605	0.000125026	0.00252977	SYPL2	synaptophysin like 2	protein_coding	NA	SYPL2	284612
ENSG00000197241	6.44512	-2.73503	0.750025	-3.64658	0.000265751	0.00403546	SLC2A7	solute carrier family 2 member 7	protein_coding	NA	SLC2A7	155184	NA
ENSG00000205639	12.2565	-2.73469	0.707266	-3.86657	0.000110376	0.00231074	MFSD2B	major facilitator superfamily domain containing 2B	protein_coding	NA	MFSD2B	388931
ENSG00000206043	5.37835	-2.73468	0.822095	-3.32648	0.000879509	0.00877509	C18orf63	chromosome 18 open reading frame 63	protein_coding	NA	C18orf63	644041
ENSG00000112812	10.8199	-2.73432	0.469912	-5.81878	5.92785e-09	5.87322e-06	PRSS16	serine protease 16	protein_coding	NA	PRSS16	10279	This gene encodes a serine protease expressed exclusively in the thymus. It is thought to play a role in the alternative antigen presenting pathway used by cortical thymic epithelial cells during the positive selection of T cells. The gene is found in the large histone gene cluster on chromosome 6, near the major histocompatibility complex (MHC) class I region. A second transcript variant has bee…
ENSG00000236027	1.95941	-2.73371	0.870017	-3.14213	0.00167721	0.0132929	PATE3	prostate and testis expressed 3	protein_coding	NA	PATE3	100169851
ENSG00000250298	3.0289	-2.73301	1.01144	-2.70209	0.00689046	0.0324933	GIMD1	GIMAP family P-loop NTPase domain containing 1	protein_coding	NA	GIMD1	100507096
ENSG00000105409	5.80178	-2.73285	0.874136	-3.12635	0.00176992	0.0138166	ATP1A3	ATPase Na+/K+ transporting subunit alpha 3	protein_coding	NA	ATP1A3	478	The protein encoded by this gene belongs to the family of P-type cation transport ATPases, and to the subfamily of Na+/K+ -ATPases. Na+/K+ -ATPase is an integral membrane protein responsible for establishing and maintaining the electrochemical gradients of Na and K ions across the plasma membrane. These gradients are essential for osmoregulation, for sodium-coupled transport of a variety of organ…
ENSG00000108852	13.4796	-2.73282	0.495838	-5.51152	3.5575e-08	1.52141e-05	MPP2	membrane palmitoylated protein 2	protein_coding	NA	MPP2	4355	Palmitoylated membrane protein 2 is a member of a family of membrane-associated proteins termed MAGUKs (membrane-associated guanylate kinase homologs). MAGUKs interact with the cytoskeleton and regulate cell proliferation, signaling pathways, and intracellular junctions. Palmitoylated membrane protein 2 contains a conserved sequence, called the SH3 (src homology 3) motif, found in several other p…
ENSG00000154548	2.6651	-2.72974	0.621432	-4.39266	1.11973e-05	0.000535119	SRSF12	serine and arginine rich splicing factor 12	protein_coding	NA	SRSF12	135295
ENSG00000149926	8.16797	-2.7297	0.631163	-4.32488	1.52618e-05	0.000652361	FAM57B	family with sequence similarity 57 member B	protein_coding	NA	TLCD3B	83723	This gene encodes a transmembrane protein, which may be a likely target of peroxisome proliferator-activated receptor gamma (PPAR-gamma). The product of the orthologous gene in mouse is related to obesity. Alternative splicing results in multiple transcript variants. [provided by RefSeq, Jan 2016]
ENSG00000150048	5.00843	-2.72949	0.680552	-4.0107	6.05392e-05	0.00160361	CLEC1A	C-type lectin domain family 1 member A	protein_coding	NA	CLEC1A	51267	This gene encodes a member of the C-type lectin/C-type lectin-like domain (CTL/CTLD) superfamily. Members of this family share a common protein fold and have diverse functions, such as cell adhesion, cell-cell signaling, glycoprotein turnover, and roles in inflammation and immune response. The encoded protein may play a role in regulating dendritic cell function. This gene is closely linked to ot…
ENSG00000198075	3.13073	-2.72674	0.751411	-3.62882	0.00028472	0.00421995	SULT1C4	sulfotransferase family 1C member 4	protein_coding	NA	SULT1C4	27233	NA
ENSG00000125820	4.57415	-2.72633	0.809839	-3.36651	0.00076125	0.00795362	NKX2-2	NK2 homeobox 2	protein_coding	NA	NKX2-2	4821	The protein encoded by this gene contains a homeobox domain and may be involved in the morphogenesis of the central nervous system. This gene is found on chromosome 20 near NKX2-4, and these two genes appear to be duplicated on chromosome 14 in the form of TITF1 and NKX2-8. The encoded protein is likely to be a nuclear transcription factor. [provided by RefSeq, Jul 2008]
ENSG00000154342	6.41579	-2.72625	0.620244	-4.39544	1.10548e-05	0.000530264	WNT3A	Wnt family member 3A	protein_coding	NA	WNT3A	89780	The WNT gene family consists of structurally related genes which encode secreted signaling proteins. These proteins have been implicated in oncogenesis and in several developmental processes, including regulation of cell fate and patterning during embryogenesis. This gene is a member of the WNT gene family. It encodes a protein which shows 96% amino acid identity to mouse Wnt3A protein, and 84% t…
ENSG00000110887	9.21035	-2.72565	0.724108	-3.76415	0.000167118	0.00302288	DAO	D-amino acid oxidase	protein_coding	NA	DAO	1610	This gene encodes the peroxisomal enzyme D-amino acid oxidase. The enzyme is a flavoprotein which uses flavin adenine dinucleotide (FAD) as its prosthetic group. Its substrates include a wide variety of D-amino acids, but it is inactive on the naturally occurring L-amino acids. Its biological function is not known; it may act as a detoxifying agent which removes D-amino acids that accumulate duri…
ENSG00000165633	8.78936	-2.72529	0.592812	-4.59722	4.28166e-06	0.000288941	VSTM4	V-set and transmembrane domain containing 4	protein_coding	NA	VSTM4	196740
ENSG00000188716	2.49237	-2.72296	0.81397	-3.34529	0.000821969	0.00838026	DUPD1	dual specificity phosphatase and pro isomerase domain containing 1	protein_coding	NA	DUPD1	338599
ENSG00000086717	5.30792	-2.72271	0.594381	-4.58075	4.63302e-06	0.000306478	PPEF1	protein phosphatase with EF-hand domain 1	protein_coding	NA	PPEF1	5475	This gene encodes a member of the serine/threonine protein phosphatase with EF-hand motif family. The protein contains a protein phosphatase catalytic domain, and at least two EF-hand calcium-binding motifs in its C terminus. Although its substrate(s) is unknown, the encoded protein has been suggested to play a role in specific sensory neuron function and/or development. This gene shares high seq…
ENSG00000114349	9.85102	-2.72107	0.82586	-3.29483	0.000984795	0.00939661	GNAT1	G protein subunit alpha transducin 1	protein_coding	NA	GNAT1	2779	Transducin is a 3-subunit guanine nucleotide-binding protein (G protein) which stimulates the coupling of rhodopsin and cGMP-phoshodiesterase during visual impulses. The transducin alpha subunits in rods and cones are encoded by separate genes. This gene encodes the alpha subunit in rods. This gene is also expressed in other cells, and has been implicated in bitter taste transduction in rat taste…
ENSG00000130182	5.98295	-2.71816	0.791161	-3.43566	0.000591114	0.00677877	ZSCAN10	zinc finger and SCAN domain containing 10	protein_coding	NA	ZSCAN10	84891
ENSG00000104435	6.27685	-2.71728	0.937613	-2.89808	0.00375454	0.0220818	STMN2	stathmin 2	protein_coding	NA	STMN2	11075	This gene encodes a member of the stathmin family of phosphoproteins. Stathmin proteins function in microtubule dynamics and signal transduction. The encoded protein plays a regulatory role in neuronal growth and is also thought to be involved in osteogenesis. Reductions in the expression of this gene have been associated with Down's syndrome and Alzheimer's disease. Alternatively spliced transcr…
ENSG00000221977	3.42043	-2.71709	0.844016	-3.21924	0.00128529	0.0111557	OR4E2	olfactory receptor family 4 subfamily E member 2	protein_coding	NA	OR4E2	26686	Olfactory receptors interact with odorant molecules in the nose, to initiate a neuronal response that triggers the perception of a smell. The olfactory receptor proteins are members of a large family of G-protein-coupled receptors (GPCR) arising from single coding-exon genes. Olfactory receptors share a 7-transmembrane domain structure with many neurotransmitter and hormone receptors and are resp…
ENSG00000176294	5.80028	-2.71658	0.695878	-3.90382	9.46842e-05	0.00209534	OR4N2	olfactory receptor family 4 subfamily N member 2	protein_coding	NA	OR4N2	390429	NA
ENSG00000180264	12.8263	-2.71595	0.636531	-4.2668	1.983e-05	0.000769924	ADGRD2	adhesion G protein-coupled receptor D2	protein_coding	NA	ADGRD2	347088
ENSG00000240654	1.99402	-2.71448	1.00459	-2.70209	0.00689055	0.0324933	C1QTNF9	C1q and TNF related 9	protein_coding	NA	C1QTNF9	338872
ENSG00000172640	3.60314	-2.71405	1.07942	-2.51435	0.0119253	0.0457515	OR10AD1	olfactory receptor family 10 subfamily AD member 1	protein_coding	NA	OR10AD1	121275	Olfactory receptors interact with odorant molecules in the nose, to initiate a neuronal response that triggers the perception of a smell. The olfactory receptor proteins are members of a large family of G-protein-coupled receptors (GPCR) arising from single coding-exon genes. Olfactory receptors share a 7-transmembrane domain structure with many neurotransmitter and hormone receptors and are resp…
ENSG00000204060	4.83157	-2.71205	0.534029	-5.07848	3.80469e-07	6.36309e-05	FOXO6	forkhead box O6	protein_coding	NA	FOXO6	100132074
ENSG00000283567	3.34188	-2.71104	0.973944	-2.78357	0.00537641	0.0278542	NA	NA	protein_coding	NA	C19orf85	NA	NA
ENSG00000165606	4.49077	-2.71068	0.767957	-3.52973	0.000415979	0.00542747	DRGX	dorsal root ganglia homeobox	protein_coding	NA	DRGX	644168
ENSG00000169169	14.6228	-2.70838	0.61497	-4.40409	1.0623e-05	0.000515484	CPT1C	carnitine palmitoyltransferase 1C	protein_coding	NA	CPT1C	126129	NA
ENSG00000197428	4.54351	-2.70636	0.766867	-3.52911	0.000416953	0.0054344	OR51D1	olfactory receptor family 51 subfamily D member 1	protein_coding	NA	OR51D1	390038	Olfactory receptors interact with odorant molecules in the nose, to initiate a neuronal response that triggers the perception of a smell. The olfactory receptor proteins are members of a large family of G-protein-coupled receptors (GPCR) arising from single coding-exon genes. Olfactory receptors share a 7-transmembrane domain structure with many neurotransmitter and hormone receptors and are resp…
ENSG00000134013	13.6594	-2.70636	0.453944	-5.96188	2.49354e-09	3.40285e-06	LOXL2	lysyl oxidase like 2	protein_coding	NA	LOXL2	4017	This gene encodes a member of the lysyl oxidase gene family. The prototypic member of the family is essential to the biogenesis of connective tissue, encoding an extracellular copper-dependent amine oxidase that catalyses the first step in the formation of crosslinks in collagens and elastin. A highly conserved amino acid sequence at the C-terminus end appears to be sufficient for amine oxidase a…
ENSG00000176887	8.2943	-2.70613	0.895161	-3.02306	0.00250234	0.0170333	SOX11	SRY-box 11	protein_coding	NA	SOX11	6664	NA
ENSG00000112499	7.33097	-2.70603	0.779302	-3.47237	0.000515879	0.00622159	SLC22A2	solute carrier family 22 member 2	protein_coding	NA	SLC22A2	6582	Polyspecific organic cation transporters in the liver, kidney, intestine, and other organs are critical for elimination of many endogenous small organic cations as well as a wide array of drugs and environmental toxins. This gene is one of three similar cation transporter genes located in a cluster on chromosome 6. The encoded protein contains twelve putative transmembrane domains and is a plasma…
ENSG00000240403	6.71353	-2.70469	0.734354	-3.68309	0.000230422	0.00369296	KIR3DL2	killer cell immunoglobulin like receptor, three Ig domains and long cytoplasmic tail 2	protein_coding	NA	KIR3DL2	3812	NA
ENSG00000138792	12.0093	-2.70467	0.720865	-3.75198	0.000175441	0.00312521	ENPEP	glutamyl aminopeptidase	protein_coding	NA	ENPEP	2028	The ENPEP gene encodes glutamyl aminopeptidase, a type II integral membrane protein with an extracellular zinc-binding domain. This protein can upregulate blood pressure by cleaving the N-terminal aspartate from angiotensin II, and can regulate blood vessel formation and enhance tumorigenesis in some tissues. Along with ANPEP and DPP4, ENPEP was found to be a candidate co-receptor for the coronav…
ENSG00000078328	20.0873	-2.70443	0.655995	-4.12263	3.74569e-05	0.00116271	RBFOX1	RNA binding fox-1 homolog 1	protein_coding	NA	RBFOX1	54715	The Fox-1 family of RNA-binding proteins is evolutionarily conserved, and regulates tissue-specific alternative splicing in metazoa. Fox-1 recognizes a (U)GCAUG stretch in regulated exons or in flanking introns. The protein binds to the C-terminus of ataxin-2 and may contribute to the restricted pathology of spinocerebellar ataxia type 2 (SCA2). Ataxin-2 is the product of the SCA2 gene which caus…
ENSG00000095110	6.92791	-2.70416	0.727717	-3.71595	0.000202443	0.00342072	NXPE1	neurexophilin and PC-esterase domain family member 1	protein_coding	NA	NXPE1	120400
ENSG00000169856	7.19217	-2.70139	0.753516	-3.58505	0.000337015	0.00473054	ONECUT1	one cut homeobox 1	protein_coding	NA	ONECUT1	3175	NA
ENSG00000152315	5.30492	-2.69953	0.833156	-3.24012	0.00119478	0.0106597	KCNK13	potassium two pore domain channel subfamily K member 13	protein_coding	NA	KCNK13	56659	Potassium channels represent the most complex class of voltage-gated ion channels from both functional and structural standpoints. Their diverse functions include regulating neurotransmitter release, heart rate, insulin secretion, neuronal excitability, epithelial electrolyte transport, smooth muscle contraction, and cell volume. This gene encodes a potassium channel containing two pore-forming d…
ENSG00000113520	1.78924	-2.69934	0.954157	-2.82903	0.00466892	0.0253509	IL4	interleukin 4	protein_coding	NA	IL4	3565	The protein encoded by this gene is a pleiotropic cytokine produced by activated T cells. This cytokine is a ligand for interleukin 4 receptor. The interleukin 4 receptor also binds to IL13, which may contribute to many overlapping functions of this cytokine and IL13. STAT6, a signal transducer and activator of transcription, has been shown to play a central role in mediating the immune regulator…
ENSG00000074317	5.73402	-2.69912	0.785269	-3.4372	0.000587771	0.0067584	SNCB	synuclein beta	protein_coding	NA	SNCB	6620	This gene encodes a member of a small family of proteins that inhibit phospholipase D2 and may function in neuronal plasticity. The encoded protein is abundant in lesions of patients with Alzheimer disease. A mutation in this gene was found in individuals with dementia with Lewy bodies. Alternative splicing results in multiple transcript variants. [provided by RefSeq, Dec 2015]
ENSG00000124251	5.26288	-2.69761	0.657967	-4.09991	4.1331e-05	0.00124013	TP53TG5	TP53 target 5	protein_coding	NA	TP53TG5	27296
ENSG00000138675	5.58491	-2.69756	0.729254	-3.69907	0.000216392	0.00354995	FGF5	fibroblast growth factor 5	protein_coding	NA	FGF5	2250	The protein encoded by this gene is a member of the fibroblast growth factor (FGF) family. FGF family members possess broad mitogenic and cell survival activities, and are involved in a variety of biological processes, including embryonic development, cell growth, morphogenesis, tissue repair, tumor growth and invasion. This gene was identified as an oncogene, which confers transforming potential…
ENSG00000061337	9.93884	-2.69649	0.608104	-4.43426	9.23907e-06	0.000472954	LZTS1	leucine zipper tumor suppressor 1	protein_coding	NA	LZTS1	11178	This gene encodes a tumor suppressor protein that is ubiquitously expressed in normal tissues. In uveal melanomas, expression of this protein is silenced in rapidly metastasizing and metastatic tumor cells but has normal expression in slowly metastasizing or nonmetastasizing tumor cells. This protein may have a role in cell-cycle control by interacting with the Cdk1/cyclinB1 complex. This gene is…
ENSG00000197891	12.0331	-2.69612	0.709519	-3.79993	0.000144739	0.00274307	SLC22A12	solute carrier family 22 member 12	protein_coding	NA	SLC22A12	116085	NA
ENSG00000105889	8.88164	-2.69303	0.711401	-3.78553	0.000153379	0.00285137	STEAP1B	STEAP family member 1B	protein_coding	NA	STEAP1B	256227
ENSG00000054179	9.00555	-2.69206	0.552479	-4.87269	1.10089e-06	0.000127558	ENTPD2	ectonucleoside triphosphate diphosphohydrolase 2	protein_coding	NA	ENTPD2	954	The protein encoded by this gene is the type 2 enzyme of the ecto-nucleoside triphosphate diphosphohydrolase family (E-NTPDase). E-NTPDases are a family of ecto-nucleosidases that hydrolyze 5'-triphosphates. This ecto-ATPase is an integral membrane protein. Alternative splicing of this gene results in multiple transcript variants. [provided by RefSeq, Jul 2008]
ENSG00000185559	7.72957	-2.69191	0.685136	-3.92902	8.52947e-05	0.00196029	DLK1	delta like non-canonical Notch ligand 1	protein_coding	NA	DLK1	8788	NA
ENSG00000146755	6.49398	-2.69099	0.656818	-4.09701	4.18521e-05	0.00125169	TRIM50	tripartite motif containing 50	protein_coding	NA	TRIM50	135892
ENSG00000157570	9.79681	-2.69062	0.640004	-4.20407	2.62162e-05	0.000913008	TSPAN18	tetraspanin 18	protein_coding	NA	TSPAN18	90139
ENSG00000198576	7.33805	-2.68999	0.719025	-3.74116	0.000183172	0.00320169	ARC	activity regulated cytoskeleton associated protein	protein_coding	NA	ARC	23237
ENSG00000144681	5.94494	-2.68986	0.648249	-4.14942	3.33313e-05	0.00107825	STAC	SH3 and cysteine rich domain	protein_coding	NA	STAC	6769
ENSG00000174448	1.91563	-2.68826	0.951322	-2.82582	0.00471597	0.0254956	STARD6	StAR related lipid transfer domain containing 6	protein_coding	NA	STARD6	147323	NA
ENSG00000122679	2.79623	-2.68767	0.844764	-3.18156	0.00146486	0.0121676	RAMP3	receptor activity modifying protein 3	protein_coding	NA	RAMP3	10268	The protein encoded by this gene is a member of the RAMP family of single-transmembrane-domain proteins, called receptor (calcitonin) activity modifying proteins (RAMPs). RAMPs are type I transmembrane proteins with an extracellular N terminus and a cytoplasmic C terminus. RAMPs are required to transport calcitonin-receptor-like receptor (CRLR) to the plasma membrane. CRLR, a receptor with seven …
ENSG00000070985	14.3853	-2.68713	0.615065	-4.36885	1.24904e-05	0.00057456	TRPM5	transient receptor potential cation channel subfamily M member 5	protein_coding	NA	TRPM5	29850	This gene encodes a member of the transient receptor potential (TRP) protein family, which is a diverse group of proteins with structural features typical of ion channels. This protein plays an important role in taste transduction, and has characteristics of a calcium-activated, non-selective cation channel that carries Na+, K+, and Cs+ ions equally well, but not Ca(2+) ions. It is activated by l…
ENSG00000160360	16.7202	-2.68498	0.511088	-5.25346	1.49269e-07	3.50316e-05	GPSM1	G protein signaling modulator 1	protein_coding	NA	GPSM1	26086	NA
ENSG00000198225	3.19788	-2.68496	0.758728	-3.53876	0.000402011	0.00530723	NA	NA	protein_coding	NA	FKBP1C	NA	NA
ENSG00000101327	4.92092	-2.68494	0.852469	-3.14961	0.00163489	0.0130558	PDYN	prodynorphin	protein_coding	NA	PDYN	5173	The protein encoded by this gene is a preproprotein that is proteolytically processed to form the secreted opioid peptides beta-neoendorphin, dynorphin, leu-enkephalin, rimorphin, and leumorphin. These peptides are ligands for the kappa-type of opioid receptor. Dynorphin is involved in modulating responses to several psychoactive substances, including cocaine. Multiple alternatively spliced trans…
ENSG00000178021	5.59849	-2.68494	0.825317	-3.25323	0.00114103	0.0103578	TSPYL6	TSPY like 6	protein_coding	NA	TSPYL6	388951
ENSG00000185960	8.6875	-2.68484	0.781336	-3.43622	0.000589898	0.00677215	SHOX	short stature homeobox	protein_coding	NA	SHOX	6473	NA
ENSG00000166317	14.8726	-2.68354	0.703214	-3.81611	0.000135572	0.00265227	SYNPO2L	synaptopodin 2 like	protein_coding	NA	SYNPO2L	79933
ENSG00000166391	7.1645	-2.68279	0.615413	-4.35934	1.30457e-05	0.00058835	MOGAT2	monoacylglycerol O-acyltransferase 2	protein_coding	NA	MOGAT2	80168	NA
ENSG00000171944	2.58134	-2.68217	0.77438	-3.46364	0.000532926	0.00634859	OR52A5	olfactory receptor family 52 subfamily A member 5	protein_coding	NA	OR52A5	390054	Olfactory receptors interact with odorant molecules in the nose, to initiate a neuronal response that triggers the perception of a smell. The olfactory receptor proteins are members of a large family of G-protein-coupled receptors (GPCR) arising from single coding-exon genes. Olfactory receptors share a 7-transmembrane domain structure with many neurotransmitter and hormone receptors and are resp…
ENSG00000160339	4.92966	-2.68193	0.719599	-3.72698	0.00019379	0.0033273	FCN2	ficolin 2	protein_coding	NA	FCN2	2220	NA
ENSG00000171136	1.66002	-2.68157	1.00719	-2.66244	0.00775774	0.0349653	RLN3	relaxin 3	protein_coding	NA	RLN3	117579	NA
ENSG00000187595	10.4755	-2.68141	0.55916	-4.79543	1.62325e-06	0.000160471	ZNF385C	zinc finger protein 385C	protein_coding	NA	ZNF385C	201181
ENSG00000198914	4.05904	-2.67974	0.812813	-3.29687	0.000977677	0.00935599	POU3F3	POU class 3 homeobox 3	protein_coding	NA	POU3F3	5455	NA
ENSG00000249992	2.05882	-2.6787	0.830615	-3.22496	0.00125991	0.0110126	TMEM158	transmembrane protein 158 (gene/pseudogene)	protein_coding	NA	TMEM158	25907	NA
ENSG00000214324	3.66414	-2.67855	0.715871	-3.74167	0.000182804	0.00319878	C3orf56	chromosome 3 open reading frame 56	protein_coding	NA	C3orf56	285311
ENSG00000172399	3.00077	-2.67646	0.734962	-3.64163	0.000270919	0.00407939	MYOZ2	myozenin 2	protein_coding	NA	MYOZ2	51778	NA
ENSG00000060566	7.70171	-2.67593	0.728064	-3.6754	0.000237474	0.00375214	CREB3L3	cAMP responsive element binding protein 3 like 3	protein_coding	NA	CREB3L3	84699	This gene encodes a member of the basic-leucine zipper family and the AMP-dependent transcription factor family. The encoded protein is localized to the endoplasmic reticulum and acts as a transcription factor activated by cyclic AMP stimulation. The encoded protein binds the cyclic AMP response element (CRE) and the box-B element and has been linked to acute inflammatory response, hepatocellular…
ENSG00000244025	1.1009	-2.67591	1.08329	-2.47016	0.0135053	0.0496374	KRTAP19-3	keratin associated protein 19-3	protein_coding	NA	KRTAP19-3	337970
ENSG00000107147	31.3573	-2.67568	0.678906	-3.94116	8.10882e-05	0.00191881	KCNT1	potassium sodium-activated channel subfamily T member 1	protein_coding	NA	KCNT1	57582	Potassium channels represent the most complex class of voltage-gated ion channels from both functional and structural standpoints. Their diverse functions include regulating neurotransmitter release, heart rate, insulin secretion, neuronal excitability, epithelial electrolyte transport, smooth muscle contraction, and cell volume. This gene encodes a sodium-activated potassium channel subunit whic…
ENSG00000182156	5.77107	-2.67497	0.702002	-3.81048	0.000138694	0.00268259	ENPP7	ectonucleotide pyrophosphatase/phosphodiesterase 7	protein_coding	NA	ENPP7	339221	NA
ENSG00000172365	2.81064	-2.67297	0.8877	-3.01112	0.00260283	0.0174593	OR5B2	olfactory receptor family 5 subfamily B member 2	protein_coding	NA	OR5B2	390190	Olfactory receptors interact with odorant molecules in the nose, to initiate a neuronal response that triggers the perception of a smell. The olfactory receptor proteins are members of a large family of G-protein-coupled receptors (GPCR) arising from single coding-exon genes. Olfactory receptors share a 7-transmembrane domain structure with many neurotransmitter and hormone receptors and are resp…
ENSG00000144868	12.894	-2.67226	0.549986	-4.85878	1.1811e-06	0.000133493	TMEM108	transmembrane protein 108	protein_coding	NA	TMEM108	66000
ENSG00000100604	9.74941	-2.67216	0.800878	-3.33654	0.000848286	0.00857973	CHGA	chromogranin A	protein_coding	NA	CHGA	1113	The protein encoded by this gene is a member of the chromogranin/secretogranin family of neuroendocrine secretory proteins. It is found in secretory vesicles of neurons and endocrine cells. This gene product is a precursor to three biologically active peptides; vasostatin, pancreastatin, and parastatin. These peptides act as autocrine or paracrine negative modulators of the neuroendocrine system.…
ENSG00000261456	4.52778	-2.67193	0.756325	-3.53278	0.000411212	0.00538144	TUBB8	tubulin beta 8 class VIII	protein_coding	NA	TUBB8	347688	NA
ENSG00000145626	9.48432	-2.67193	0.746279	-3.58033	0.000343155	0.00479117	UGT3A1	UDP glycosyltransferase family 3 member A1	protein_coding	NA	UGT3A1	133688
ENSG00000184945	2.20821	-2.67189	0.917497	-2.91215	0.00358954	0.0214117	AQP12A	aquaporin 12A	protein_coding	NA	AQP12A	375318
ENSG00000116983	4.12549	-2.67175	0.866475	-3.08347	0.00204602	0.0151503	HPCAL4	hippocalcin like 4	protein_coding	NA	HPCAL4	51440	The protein encoded by this gene is highly similar to human hippocalcin protein and hippocalcin like-1 protein. It also has similarity to rat neural visinin-like Ca2+-binding protein-type 1 and 2 proteins. This encoded protein may be involved in the calcium-dependent regulation of rhodopsin phosphorylation. The transcript of this gene has multiple polyadenylation sites. Alternatively spliced tran…
ENSG00000117971	9.83351	-2.67109	0.622785	-4.28895	1.79523e-05	0.000721341	CHRNB4	cholinergic receptor nicotinic beta 4 subunit	protein_coding	NA	CHRNB4	1143	This gene is found within a conserved gene cluster and encodes one of the beta subunits of the nicotinic acetylcholine receptor (nAChRs) superfamily which form ligand-gated ion channels with a central pore that forms a cation channel. Neuronal nAChRs are pentameric structures that can be either homomeric or heteromeric, with heteromeric structures containing both alpha and beta subunits. Each sub…
ENSG00000185372	3.34396	-2.67095	0.718449	-3.71767	0.000201071	0.00340899	OR2V1	olfactory receptor family 2 subfamily V member 1	protein_coding	NA	OR2V1	26693	Olfactory receptors interact with odorant molecules in the nose, to initiate a neuronal response that triggers the perception of a smell. The olfactory receptor proteins are members of a large family of G-protein-coupled receptors (GPCR) arising from single coding-exon genes. Olfactory receptors share a 7-transmembrane domain structure with many neurotransmitter and hormone receptors and are resp…
ENSG00000104059	8.80631	-2.67008	0.669096	-3.99058	6.59111e-05	0.00168843	FAM189A1	family with sequence similarity 189 member A1	protein_coding	NA	FAM189A1	23359
ENSG00000105507	3.44593	-2.66981	0.759511	-3.51517	0.000439477	0.00561475	CABP5	calcium binding protein 5	protein_coding	NA	CABP5	56344	The product of this gene belongs to a subfamily of calcium binding proteins, which share similarity to calmodulin. Calcium binding proteins are an important component of calcium mediated cellular signal transduction. Expression of this gene is retina-specific. The mouse homolog of this protein has been shown to express in the inner nuclear layer of the retina, suggested its role in neuronal funct…
ENSG00000243137	8.02255	-2.66885	0.779472	-3.42392	0.000617256	0.00694902	PSG4	pregnancy specific beta-1-glycoprotein 4	protein_coding	NA	PSG4	5672	NA
ENSG00000187550	3.24701	-2.66849	0.689885	-3.86802	0.000109725	0.00229973	SBK2	SH3 domain binding kinase family member 2	protein_coding	NA	SBK2	646643
ENSG00000170367	1.45894	-2.66843	0.912892	-2.92305	0.0034662	0.0209644	CST5	cystatin D	protein_coding	NA	CST5	1473	NA
ENSG00000164500	1.97903	-2.66811	0.733527	-3.63736	0.000275442	0.00412224	SPATA48	spermatogenesis associated 48	protein_coding	NA	SPATA48	100130988
ENSG00000167355	4.69967	-2.66764	0.815196	-3.27239	0.00106643	0.00987779	OR51B5	olfactory receptor family 51 subfamily B member 5	protein_coding	NA	OR51B5	282763	Olfactory receptors interact with odorant molecules in the nose, to initiate a neuronal response that triggers the perception of a smell. The olfactory receptor proteins are members of a large family of G-protein-coupled receptors (GPCR) arising from single coding-exon genes. Olfactory receptors share a 7-transmembrane domain structure with many neurotransmitter and hormone receptors and are resp…
ENSG00000163377	3.21175	-2.66729	0.795618	-3.35247	0.000800927	0.00824377	TAFA4	TAFA chemokine like family member 4	protein_coding	NA	TAFA4	151647	NA
ENSG00000106384	5.03866	-2.66716	0.825663	-3.23033	0.00123647	0.0108993	MOGAT3	monoacylglycerol O-acyltransferase 3	protein_coding	NA	MOGAT3	346606	Acyl-CoA:monoacylglycerol acyltransferase (MOGAT; EC 2.3.1.22) catalyzes the synthesis of diacylglycerol from 2-monoacylglycerol and fatty acyl-CoA (Cheng et al., 2003 [PubMed 12618427]).[supplied by OMIM, Mar 2008]
ENSG00000113430	3.98241	-2.667	0.785071	-3.39715	0.00068092	0.00741197	IRX4	iroquois homeobox 4	protein_coding	NA	IRX4	50805
ENSG00000169393	2.79018	-2.66609	0.912486	-2.92179	0.00348024	0.0210218	ELSPBP1	epididymal sperm binding protein 1	protein_coding	NA	ELSPBP1	64100	NA
ENSG00000177943	23.9469	-2.6654	0.451747	-5.9002	3.63058e-09	4.39604e-06	MAMDC4	MAM domain containing 4	protein_coding	NA	MAMDC4	158056
ENSG00000139908	4.04755	-2.66526	0.720944	-3.69691	0.000218244	0.00356148	TSSK4	testis specific serine kinase 4	protein_coding	NA	TSSK4	283629	This gene encodes a member of the testis-specific serine/threonine kinase family. The encoded protein is thought to be involved in spermatogenesis via stimulation of the CREB/CRE responsive pathway through phosphorylation of the cAMP responsive element binding protein transcription factor. Alternative splicing results in multiple transcript variants.[provided by RefSeq, May 2010]
ENSG00000179044	8.75342	-2.66518	0.621291	-4.28974	1.78882e-05	0.000719607	EXOC3L1	exocyst complex component 3 like 1	protein_coding	NA	EXOC3L1	283849
ENSG00000146809	6.16758	-2.66436	0.868855	-3.06652	0.00216567	0.0156665	ASB15	ankyrin repeat and SOCS box containing 15	protein_coding	NA	ASB15	142685	This gene encodes a member of the suppressor of cytokine signaling box superfamily. The proteins in this superfamily participate in the ubiquitin-proteasome system for the degradation of proteins in the cell cycle and signal transduction pathways. Alternative splicing results in multiple transcript variants. [provided by RefSeq, Mar 2014]
ENSG00000239920	7.75519	-2.6643	0.78688	-3.3859	0.000709456	0.00761229	NA	NA	protein_coding	NA	AC104389.5	NA	NA
ENSG00000105784	4.73695	-2.66381	0.633134	-4.20733	2.584e-05	0.000906335	RUNDC3B	RUN domain containing 3B	protein_coding	NA	RUNDC3B	154661
ENSG00000144355	4.23888	-2.66364	0.773091	-3.44544	0.000570121	0.00664076	DLX1	distal-less homeobox 1	protein_coding	NA	DLX1	1745	This gene encodes a member of a homeobox transcription factor gene family similiar to the Drosophila distal-less gene. The encoded protein is localized to the nucleus where it may function as a transcriptional regulator of signals from multiple TGF-{beta} superfamily members. The encoded protein may play a role in the control of craniofacial patterning and the differentiation and survival of inhi…
ENSG00000175874	4.30886	-2.66278	0.824644	-3.22901	0.00124221	0.0109263	CREG2	cellular repressor of E1A stimulated genes 2	protein_coding	NA	CREG2	200407
ENSG00000179165	3.20931	-2.66274	0.907603	-2.93381	0.00334829	0.0205174	PXT1	peroxisomal testis enriched protein 1	protein_coding	NA	PXT1	222659
ENSG00000180697	4.88212	-2.66214	0.780452	-3.41103	0.000647181	0.00715668	C3orf22	chromosome 3 open reading frame 22	protein_coding	NA	C3orf22	152065
ENSG00000039987	5.06275	-2.6618	0.736976	-3.61178	0.000304103	0.00441488	BEST2	bestrophin 2	protein_coding	NA	BEST2	54831	This gene is a member of the bestrophin gene family of anion channels. Bestrophin genes share a similar gene structure with highly conserved exon-intron boundaries, but with distinct 3' ends. Bestrophins are transmembrane proteins that contain a homologous region rich in aromatic residues, including an invariant arg-phe-pro motif. Mutation in one of the family members (bestrophin 1) is associated…
ENSG00000117407	6.15394	-2.66143	0.570537	-4.66478	3.08946e-06	0.000236661	ARTN	artemin	protein_coding	NA	ARTN	9048	This gene encodes a secreted ligand of the glial cell line-derived neurotrophic factor (GDNF) subfamily and TGF-beta (transforming growth factor-beta) superfamily of proteins. Ligands of this family bind various TGF-beta receptors leading to recruitment and activation of SMAD family transcription factors that regulate gene expression. The encoded preproprotein is proteolytically processed to gene…
ENSG00000145451	6.98916	-2.66082	0.774287	-3.43648	0.000589332	0.00677098	GLRA3	glycine receptor alpha 3	protein_coding	NA	GLRA3	8001	This gene encodes a member of the ligand-gated ion channel protein family. The encoded protein is a member of the glycine receptor subfamily. Alternative splicing results in multiple transcript variants. [provided by RefSeq, Nov 2013]
ENSG00000129170	5.61026	-2.66049	0.90159	-2.95089	0.00316862	0.0197943	CSRP3	cysteine and glycine rich protein 3	protein_coding	NA	CSRP3	8048	This gene encodes a member of the CSRP family of LIM domain proteins, which may be involved in regulatory processes important for development and cellular differentiation. The LIM/double zinc-finger motif found in this protein is found in a group of proteins with critical functions in gene regulation, cell growth, and somatic differentiation. Mutations in this gene are thought to cause heritable …
ENSG00000197472	2.03396	-2.66024	0.804508	-3.30667	0.000944109	0.00913785	ZNF695	zinc finger protein 695	protein_coding	NA	ZNF695	57116
ENSG00000137948	5.52736	-2.65971	0.745665	-3.5669	0.000361224	0.00496629	BRDT	bromodomain testis associated	protein_coding	NA	BRDT	676	BRDT is similar to the RING3 protein family. It possesses 2 bromodomain motifs and a PEST sequence (a cluster of proline, glutamic acid, serine, and threonine residues), characteristic of proteins that undergo rapid intracellular degradation. The bromodomain is found in proteins that regulate transcription. Several transcript variants encoding multiple isoforms have been found for this gene. [pro…
ENSG00000132840	6.20739	-2.65934	0.77537	-3.42976	0.000604109	0.00686743	BHMT2	betaine--homocysteine S-methyltransferase 2	protein_coding	NA	BHMT2	23743	Homocysteine is a sulfur-containing amino acid that plays a crucial role in methylation reactions. Transfer of the methyl group from betaine to homocysteine creates methionine, which donates the methyl group to methylate DNA, proteins, lipids, and other intracellular metabolites. The protein encoded by this gene is one of two methyl transferases that can catalyze the transfer of the methyl group …
ENSG00000176402	3.24324	-2.65887	0.744595	-3.5709	0.00035576	0.00490765	GJC3	gap junction protein gamma 3	protein_coding	NA	GJC3	349149	NA
ENSG00000181291	9.16171	-2.65859	0.625405	-4.25098	2.12837e-05	0.000801861	TMEM132E	transmembrane protein 132E	protein_coding	NA	TMEM132E	124842
ENSG00000100448	3.5753	-2.65785	0.661327	-4.01897	5.84527e-05	0.00156669	CTSG	cathepsin G	protein_coding	NA	CTSG	1511	The protein encoded by this gene, a member of the peptidase S1 protein family, is found in azurophil granules of neutrophilic polymorphonuclear leukocytes. The encoded protease has a specificity similar to that of chymotrypsin C, and may participate in the killing and digestion of engulfed pathogens, and in connective tissue remodeling at sites of inflammation. In addition, the encoded protein is…
ENSG00000111452	20.2742	-2.65669	0.647319	-4.10414	4.05821e-05	0.00122437	ADGRD1	adhesion G protein-coupled receptor D1	protein_coding	NA	ADGRD1	283383	The adhesion G-protein-coupled receptors (GPCRs), including GPR133, are membrane-bound proteins with long N termini containing multiple domains. GPCRs, or GPRs, contain 7 transmembrane domains and transduce extracellular signals through heterotrimeric G proteins (summary by Bjarnadottir et al., 2004 [PubMed 15203201]).[supplied by OMIM, Nov 2010]
ENSG00000182521	3.80357	-2.65476	0.900636	-2.94766	0.00320193	0.0199153	TBPL2	TATA-box binding protein like 2	protein_coding	NA	TBPL2	387332
ENSG00000168135	3.67288	-2.65417	0.849233	-3.12537	0.00177583	0.0138451	KCNJ4	potassium voltage-gated channel subfamily J member 4	protein_coding	NA	KCNJ4	3761	NA
ENSG00000183145	2.91687	-2.65398	0.731779	-3.62674	0.000287017	0.00424504	RIPPLY3	ripply transcriptional repressor 3	protein_coding	NA	RIPPLY3	53820
ENSG00000278570	11.5935	-2.65378	0.587732	-4.51529	6.32317e-06	0.000371206	NR2E3	nuclear receptor subfamily 2 group E member 3	protein_coding	NA	NR2E3	10002	NA
ENSG00000231213	2.35361	-2.65331	0.993801	-2.66986	0.00758834	0.0345449	PLSCR5	phospholipid scramblase family member 5	protein_coding	NA	PLSCR5	389158
ENSG00000205678	3.27508	-2.65203	0.944313	-2.80842	0.00497849	0.0264548	TECRL	trans-2,3-enoyl-CoA reductase like	protein_coding	NA	TECRL	253017	NA
ENSG00000164270	10.2113	-2.65005	0.711503	-3.72458	0.00019564	0.00334971	HTR4	5-hydroxytryptamine receptor 4	protein_coding	NA	HTR4	3360	NA
ENSG00000077616	7.86628	-2.64973	0.752692	-3.52034	0.000430993	0.00555193	NAALAD2	N-acetylated alpha-linked acidic dipeptidase 2	protein_coding	NA	NAALAD2	10003	This gene is a member of the N-acetylated alpha-linked acidic dipeptidase (NAALADase) gene family. The representative member of this family is the gene encoding human prostate-specific membrane antigen (PSM), which is a marker of prostatic carcinomas and is the first to be shown to possess NAALADase activity. NAALADase cleaves N-acetyl-L-aspartate-L-glutamate (NAAG), which is a neuropeptide expre…
ENSG00000172020	4.41463	-2.64946	0.93641	-2.82938	0.00466388	0.0253281	GAP43	growth associated protein 43	protein_coding	NA	GAP43	2596	NA
ENSG00000040608	7.5562	-2.64923	0.664973	-3.98396	6.77756e-05	0.00171515	RTN4R	reticulon 4 receptor	protein_coding	NA	RTN4R	65078	This gene encodes the receptor for reticulon 4, oligodendrocyte myelin glycoprotein and myelin-associated glycoprotein. This receptor mediates axonal growth inhibition and may play a role in regulating axonal regeneration and plasticity in the adult central nervous system. [provided by RefSeq, Jul 2008]
ENSG00000146090	10.4722	-2.64708	0.740141	-3.57646	0.000348282	0.00484073	RASGEF1C	RasGEF domain family member 1C	protein_coding	NA	RASGEF1C	255426
ENSG00000170923	2.93317	-2.6456	0.863285	-3.06457	0.00217981	0.0157055	OR7G2	olfactory receptor family 7 subfamily G member 2	protein_coding	NA	OR7G2	390882	Olfactory receptors interact with odorant molecules in the nose, to initiate a neuronal response that triggers the perception of a smell. The olfactory receptor proteins are members of a large family of G-protein-coupled receptors (GPCR) arising from single coding-exon genes. Olfactory receptors share a 7-transmembrane domain structure with many neurotransmitter and hormone receptors and are resp…
ENSG00000087258	21.19	-2.64514	0.490187	-5.39618	6.80737e-08	2.12563e-05	GNAO1	G protein subunit alpha o1	protein_coding	NA	GNAO1	2775	The protein encoded by this gene represents the alpha subunit of the Go heterotrimeric G-protein signal-transducing complex. Defects in this gene are a cause of early-onset epileptic encephalopathy. Two transcript variants encoding different isoforms have been found for this gene. [provided by RefSeq, Aug 2015]
ENSG00000249853	3.01254	-2.64451	0.889683	-2.97242	0.00295466	0.0189203	HS3ST5	heparan sulfate-glucosamine 3-sulfotransferase 5	protein_coding	NA	HS3ST5	222537	NA
ENSG00000115592	6.69664	-2.64215	0.654775	-4.0352	5.45555e-05	0.001499	PRKAG3	protein kinase AMP-activated non-catalytic subunit gamma 3	protein_coding	NA	PRKAG3	53632	The protein encoded by this gene is a regulatory subunit of the AMP-activated protein kinase (AMPK). AMPK is a heterotrimer consisting of an alpha catalytic subunit, and non-catalytic beta and gamma subunits. AMPK is an important energy-sensing enzyme that monitors cellular energy status. In response to cellular metabolic stresses, AMPK is activated, and thus phosphorylates and inactivates acetyl…
ENSG00000125498	5.15501	-2.64156	0.969284	-2.72527	0.00642495	0.0311553	KIR2DL1	killer cell immunoglobulin like receptor, two Ig domains and long cytoplasmic tail 1	protein_coding	NA	KIR2DL1	3802	Killer cell immunoglobulin-like receptors (KIRs) are transmembrane glycoproteins expressed by natural killer cells and subsets of T cells. The KIR genes are polymorphic and highly homologous and they are found in a cluster on chromosome 19q13.4 within the 1 Mb leukocyte receptor complex (LRC). The gene content of the KIR gene cluster varies among haplotypes, although several "framework" genes are…
ENSG00000100433	12.0106	-2.64153	0.706433	-3.73926	0.000184564	0.00320926	KCNK10	potassium two pore domain channel subfamily K member 10	protein_coding	NA	KCNK10	54207	The protein encoded by this gene belongs to the family of potassium channel proteins containing two pore-forming P domains. This channel is an open rectifier which primarily passes outward current under physiological K+ concentrations, and is stimulated strongly by arachidonic acid and to a lesser degree by membrane stretching, intracellular acidification, and general anaesthetics. Several altern…
ENSG00000186732	6.95745	-2.63807	0.631632	-4.1766	2.95898e-05	0.000985053	MPPED1	metallophosphoesterase domain containing 1	protein_coding	NA	MPPED1	758
ENSG00000131059	6.33095	-2.63759	0.958816	-2.75089	0.00594341	0.0297285	BPIFA3	BPI fold containing family A member 3	protein_coding	NA	BPIFA3	128861
ENSG00000113763	11.1877	-2.63732	0.739476	-3.56647	0.000361828	0.00496936	UNC5A	unc-5 netrin receptor A	protein_coding	NA	UNC5A	90249	UNC5A belongs to a family of netrin-1 (MIM 601614) receptors thought to mediate the chemorepulsive effect of netrin-1 on specific axons. For more information on UNC5 proteins, see UNC5C (MIM 603610).[supplied by OMIM, Apr 2004]
ENSG00000104953	10.0025	-2.63549	0.510435	-5.16322	2.42743e-07	4.72968e-05	TLE6	TLE family member 6, subcortical maternal complex member	protein_coding	NA	TLE6	79816	This gene encodes a member of the Groucho/ transducin-like Enhancer of split family of transcriptional co-repressors. The encoded protein is a component of the mammalian subcortical maternal complex, which is required for preimplantation development. In mouse, knock out of this gene results in cleavage-stage embryonic arrest resulting from defective cytoplasmic F-actin meshwork formation and asym…
ENSG00000150551	4.91243	-2.63513	0.693975	-3.79716	0.000146363	0.00275852	LYPD1	LY6/PLAUR domain containing 1	protein_coding	NA	LYPD1	116372
ENSG00000166148	5.75699	-2.63469	0.850978	-3.09607	0.00196106	0.0147373	AVPR1A	arginine vasopressin receptor 1A	protein_coding	NA	AVPR1A	552	NA
ENSG00000197901	7.01108	-2.63464	0.78744	-3.34583	0.000820377	0.00836817	SLC22A6	solute carrier family 22 member 6	protein_coding	NA	SLC22A6	9356	NA
ENSG00000105711	10.3019	-2.63462	0.538494	-4.89257	9.95291e-07	0.000119067	SCN1B	sodium voltage-gated channel beta subunit 1	protein_coding	NA	SCN1B	6324	Voltage-gated sodium channels are heteromeric proteins that function in the generation and propagation of action potentials in muscle and neuronal cells. They are composed of one alpha and two beta subunits, where the alpha subunit provides channel activity and the beta-1 subunit modulates the kinetics of channel inactivation. This gene encodes a sodium channel beta-1 subunit. Mutations in this g…
ENSG00000243244	4.76814	-2.63274	0.754089	-3.49129	0.000480686	0.0059534	STON1	stonin 1	protein_coding	NA	STON1	11037	NA
ENSG00000172061	6.12709	-2.63172	0.670193	-3.92681	8.60789e-05	0.00196875	LRRC15	leucine rich repeat containing 15	protein_coding	NA	LRRC15	131578
ENSG00000166862	7.91788	-2.63117	0.804287	-3.27143	0.00107006	0.00990387	CACNG2	calcium voltage-gated channel auxiliary subunit gamma 2	protein_coding	NA	CACNG2	10369	NA
ENSG00000283208	2.18714	-2.63054	0.763724	-3.44436	0.00057241	0.00665085	NA	NA	protein_coding	NA	AC001226.2	NA	NA
ENSG00000112212	2.49945	-2.62942	0.985686	-2.66761	0.00763937	0.0346352	TSPO2	translocator protein 2	protein_coding	NA	TSPO2	222642
ENSG00000095932	5.69607	-2.62747	0.814031	-3.22773	0.00124778	0.0109544	SMIM24	small integral membrane protein 24	protein_coding	NA	SMIM24	284422
ENSG00000136859	9.84228	-2.62703	0.503358	-5.21901	1.79886e-07	3.98353e-05	ANGPTL2	angiopoietin like 2	protein_coding	NA	ANGPTL2	23452	Angiopoietins are members of the vascular endothelial growth factor family and the only known growth factors largely specific for vascular endothelium. Angiopoietin-1, angiopoietin-2, and angiopoietin-4 participate in the formation of blood vessels. ANGPTL2 protein is a secreted glycoprotein with homology to the angiopoietins and may exert a function on endothelial cells through autocrine or para…
ENSG00000121764	4.6819	-2.62422	0.748203	-3.50736	0.000452574	0.00572846	HCRTR1	hypocretin receptor 1	protein_coding	NA	HCRTR1	3061	The protein encoded by this gene is a G-protein coupled receptor involved in the regulation of feeding behavior. The encoded protein selectively binds the hypothalamic neuropeptide orexin A. A related gene (HCRTR2) encodes a G-protein coupled receptor that binds orexin A and orexin B. [provided by RefSeq, Jan 2009]
ENSG00000157219	7.31536	-2.62317	0.950902	-2.75861	0.00580473	0.0292707	HTR5A	5-hydroxytryptamine receptor 5A	protein_coding	NA	HTR5A	3361	NA
ENSG00000164920	5.8577	-2.62285	0.762586	-3.43942	0.00058296	0.00672713	OSR2	odd-skipped related transciption factor 2	protein_coding	NA	OSR2	116039	NA
ENSG00000205560	1.73551	-2.62089	1.00967	-2.59579	0.00943731	0.0394472	CPT1B	carnitine palmitoyltransferase 1B	protein_coding	NA	CPT1B	1375	NA
ENSG00000169717	4.00866	-2.61988	0.861911	-3.03962	0.00236879	0.0164929	ACTRT2	actin related protein T2	protein_coding	NA	ACTRT2	140625	NA
ENSG00000165805	5.62205	-2.61834	0.790841	-3.31082	0.000930217	0.00905542	C12orf50	chromosome 12 open reading frame 50	protein_coding	NA	C12orf50	160419
ENSG00000159409	12.3199	-2.61815	0.694373	-3.77053	0.000162904	0.0029628	CELF3	CUGBP Elav-like family member 3	protein_coding	NA	CELF3	11189	Members of the CELF/BRUNOL protein family contain two N-terminal RNA recognition motif (RRM) domains, one C-terminal RRM domain, and a divergent segment of 160-230 aa between the second and third RRM domains. Members of this protein family regulate pre-mRNA alternative splicing and may also be involved in mRNA editing, and translation. Multiple alternatively spliced transcript variants encoding d…
ENSG00000118160	9.99503	-2.61811	0.630108	-4.15501	3.25268e-05	0.00105779	SLC8A2	solute carrier family 8 member A2	protein_coding	NA	SLC8A2	6543
ENSG00000130561	14.1389	-2.61795	0.650294	-4.0258	5.67831e-05	0.00153676	SAG	S-antigen visual arrestin	protein_coding	NA	SAG	6295	Members of arrestin/beta-arrestin protein family are thought to participate in agonist-mediated desensitization of G-protein-coupled receptors and cause specific dampening of cellular responses to stimuli such as hormones, neurotransmitters, or sensory signals. S-arrestin, also known as S-antigen, is a major soluble photoreceptor protein that is involved in desensitization of the photoactivated t…
ENSG00000143847	27.2172	-2.61662	0.641261	-4.08043	4.49528e-05	0.00131664	PPFIA4	PTPRF interacting protein alpha 4	protein_coding	NA	PPFIA4	8497	PPFIA4, or liprin-alpha-4, belongs to the liprin-alpha gene family. See liprin-alpha-1 (LIP1, or PPFIA1; MIM 611054) for background on liprins.[supplied by OMIM, Mar 2008]
ENSG00000121207	6.21156	-2.61563	0.721542	-3.62505	0.000288901	0.00425964	LRAT	lecithin retinol acyltransferase	protein_coding	NA	LRAT	9227	The protein encoded by this gene localizes to the endoplasmic reticulum, where it catalyzes the esterification of all-trans-retinol into all-trans-retinyl ester. This reaction is an important step in vitamin A metabolism in the visual system. Mutations in this gene have been associated with early-onset severe retinal dystrophy and Leber congenital amaurosis 14. Alternative splicing results in mul…
ENSG00000106631	5.90752	-2.61452	0.826116	-3.16484	0.00155168	0.0126043	MYL7	myosin light chain 7	protein_coding	NA	MYL7	58498
ENSG00000095752	3.41671	-2.61411	0.676344	-3.86507	0.000111058	0.00232239	IL11	interleukin 11	protein_coding	NA	IL11	3589	The protein encoded by this gene is a member of the gp130 family of cytokines. These cytokines drive the assembly of multisubunit receptor complexes, all of which contain at least one molecule of the transmembrane signaling receptor IL6ST (gp130). This cytokine is shown to stimulate the T-cell-dependent development of immunoglobulin-producing B cells. It is also found to support the proliferation…
ENSG00000115657	1.77999	-2.61358	0.824203	-3.17104	0.00151893	0.0124398	ABCB6	ATP binding cassette subfamily B member 6 (Langereis blood group)	protein_coding	NA	ABCB6	10058	This gene encodes a member of the ATP-binding cassette (ABC) transporter superfamily. ABC proteins transport various molecules across extra- and intra-cellular membranes. This protein is a member of the heavy metal importer subfamily and plays a role in porphyrin transport. This gene is the molecular basis of the Langereis (Lan) blood group antigen and mutations in this gene underlie familial pse…
ENSG00000255307	2.29825	-2.61302	0.931719	-2.80451	0.00503928	0.0266701	OR52B2	olfactory receptor family 52 subfamily B member 2	protein_coding	NA	OR52B2	255725	Olfactory receptors interact with odorant molecules in the nose, to initiate a neuronal response that triggers the perception of a smell. The olfactory receptor proteins are members of a large family of G-protein-coupled receptors (GPCR) arising from single coding-exon genes. Olfactory receptors share a 7-transmembrane domain structure with many neurotransmitter and hormone receptors and are resp…
ENSG00000168913	1.72117	-2.61282	0.87692	-2.97954	0.00288682	0.0186121	ENHO	energy homeostasis associated	protein_coding	NA	ENHO	375704
ENSG00000163618	21.7729	-2.61083	0.530417	-4.92221	8.55733e-07	0.000106316	CADPS	calcium dependent secretion activator	protein_coding	NA	CADPS	8618	NA
ENSG00000196468	1.80406	-2.61015	0.777684	-3.35631	0.000789909	0.00815952	FGF16	fibroblast growth factor 16	protein_coding	NA	FGF16	8823	NA
ENSG00000143006	4.24012	-2.61008	0.76706	-3.4027	0.00066723	0.00730384	DMRTB1	DMRT like family B with proline rich C-terminal 1	protein_coding	NA	DMRTB1	63948
ENSG00000087495	10.6254	-2.60905	0.690064	-3.78087	0.000156279	0.00287624	PHACTR3	phosphatase and actin regulator 3	protein_coding	NA	PHACTR3	116154	This gene encodes a member of the phosphatase and actin regulator protein family. The encoded protein is associated with the nuclear scaffold in proliferating cells, and binds to actin and the catalytic subunit of protein phosphatase-1, suggesting that it functions as a regulatory subunit of protein phosphatase-1. Alternative splicing results in multiple transcript variants. [provided by RefSeq, …
ENSG00000154330	9.94482	-2.60826	0.522396	-4.99287	5.94877e-07	8.62947e-05	PGM5	phosphoglucomutase 5	protein_coding	NA	PGM5	5239	Phosphoglucomutases (EC 5.2.2.2.), such as PGM5, are phosphotransferases involved in interconversion of glucose-1-phosphate and glucose-6-phosphate. PGM activity is essential in formation of carbohydrates from glucose-6-phosphate and in formation of glucose-6-phosphate from galactose and glycogen (Edwards et al., 1995 [PubMed 8586438]).[supplied by OMIM, Mar 2008]
ENSG00000176198	3.99339	-2.60681	1.0515	-2.47913	0.0131705	0.0487816	OR11H4	olfactory receptor family 11 subfamily H member 4	protein_coding	NA	OR11H4	390442	Olfactory receptors interact with odorant molecules in the nose, to initiate a neuronal response that triggers the perception of a smell. The olfactory receptor proteins are members of a large family of G-protein-coupled receptors (GPCR) arising from single coding-exon genes. Olfactory receptors share a 7-transmembrane domain structure with many neurotransmitter and hormone receptors and are resp…
ENSG00000161652	4.37772	-2.60636	0.875509	-2.97697	0.00291111	0.0187227	IZUMO2	IZUMO family member 2	protein_coding	NA	IZUMO2	126123
ENSG00000221813	2.92636	-2.60605	0.899159	-2.89832	0.00375172	0.0220719	OR6B1	olfactory receptor family 6 subfamily B member 1	protein_coding	NA	OR6B1	135946	Olfactory receptors interact with odorant molecules in the nose, to initiate a neuronal response that triggers the perception of a smell. The olfactory receptor proteins are members of a large family of G-protein-coupled receptors (GPCR) arising from single coding-exon genes. Olfactory receptors share a 7-transmembrane domain structure with many neurotransmitter and hormone receptors and are resp…
ENSG00000117598	3.01222	-2.60569	0.804978	-3.23697	0.00120806	0.0107414	PLPPR5	phospholipid phosphatase related 5	protein_coding	NA	PLPPR5	163404	The protein encoded by this gene is a type 2 member of the phosphatidic acid phosphatase (PAP) family. All type 2 members of this protein family contain 6 transmembrane regions, and a consensus N-glycosylation site. PAPs convert phosphatidic acid to diacylglycerol, and function in de novo synthesis of glycerolipids as well as in receptor-activated signal transduction mediated by phospholipase D. …
ENSG00000243772	3.91753	-2.60551	1.03854	-2.50882	0.0121137	0.0462239	KIR2DL3	killer cell immunoglobulin like receptor, two Ig domains and long cytoplasmic tail 3	protein_coding	NA	KIR2DL3	3804	Killer cell immunoglobulin-like receptors (KIRs) are transmembrane glycoproteins expressed by natural killer cells and subsets of T cells. The KIR genes are polymorphic and highly homologous and they are found in a cluster on chromosome 19q13.4 within the 1 Mb leukocyte receptor complex (LRC). The gene content of the KIR gene cluster varies among haplotypes, although several "framework" genes are…
ENSG00000106852	9.23689	-2.60504	0.856761	-3.04057	0.00236133	0.0164721	LHX6	LIM homeobox 6	protein_coding	NA	LHX6	26468	This gene encodes a member of a large protein family that contains the LIM domain, a unique cysteine-rich zinc-binding domain. The encoded protein has tandem LIM domains as well as a DNA-binding homeodomain. The protein functions as a transcription factor involved in embryogenesis and head development and is highly expressed in neural crest derived mesenchyme cells. Alternative splicing results i…
ENSG00000179314	9.93126	-2.60276	0.772443	-3.36951	0.000753008	0.00791218	WSCD1	WSC domain containing 1	protein_coding	NA	WSCD1	23302
ENSG00000163380	5.20541	-2.60158	0.694091	-3.74819	0.000178117	0.00314617	LMOD3	leiomodin 3	protein_coding	NA	LMOD3	56203	NA
ENSG00000186777	3.80352	-2.59978	0.707666	-3.67374	0.000239031	0.00376671	ZNF732	zinc finger protein 732	protein_coding	NA	ZNF732	654254	NA
ENSG00000122375	9.86782	-2.59925	0.661783	-3.92765	8.57787e-05	0.00196361	OPN4	opsin 4	protein_coding	NA	OPN4	94233	Opsins are members of the guanine nucleotide-binding protein (G protein)-coupled receptor superfamily. This gene encodes a photoreceptive opsin protein that is expressed within the ganglion and amacrine cell layers of the retina. In mouse, retinal ganglion cell axons expressing this gene projected to the suprachiasmatic nucleus and other brain nuclei involved in circadian photoentrainment. In mou…
ENSG00000239282	1.84563	-2.59842	0.937227	-2.77246	0.00556347	0.0284474	CASTOR1	cytosolic arginine sensor for mTORC1 subunit 1	protein_coding	NA	CASTOR1	652968
ENSG00000149451	12.1757	-2.59805	0.652045	-3.98446	6.76336e-05	0.00171273	ADAM33	ADAM metallopeptidase domain 33	protein_coding	NA	ADAM33	80332	This gene encodes a member of the ADAM (a disintegrin and metalloprotease domain) family. Members of this family are membrane-anchored proteins structurally related to snake venom disintegrins, and have been implicated in a variety of biological processes involving cell-cell and cell-matrix interactions, including fertilization, muscle development, and neurogenesis. This protein is a type I trans…
ENSG00000214063	17.4667	-2.59701	0.364249	-7.12977	1.00536e-12	1.12542e-08	TSPAN4	tetraspanin 4	protein_coding	NA	TSPAN4	7106	NA
ENSG00000123612	6.92866	-2.59645	0.569826	-4.55657	5.19964e-06	0.000332614	ACVR1C	activin A receptor type 1C	protein_coding	NA	ACVR1C	130399	ACVR1C is a type I receptor for the TGFB (see MIM 190180) family of signaling molecules. Upon ligand binding, type I receptors phosphorylate cytoplasmic SMAD transcription factors, which then translocate to the nucleus and interact directly with DNA or in complex with other transcription factors (Bondestam et al., 2001 [PubMed 12063393]).[supplied by OMIM, Mar 2008]
ENSG00000108849	2.85675	-2.59635	0.925365	-2.80576	0.00501978	0.0265975	PPY	pancreatic polypeptide	protein_coding	NA	PPY	5539	This gene encodes a member of the neuropeptide Y (NPY) family of peptides. The encoded 95 aa preproprotein is synthesized in the pancreatic islets of Langerhans and proteolytically processed to generate two peptide products. These products include the active pancreatic hormone of 36 aa and an icosapeptide of unknown function. This hormone acts as a regulator of pancreatic and gastrointestinal fun…
ENSG00000149124	4.27183	-2.59552	0.858737	-3.02249	0.00250709	0.017052	GLYAT	glycine-N-acyltransferase	protein_coding	NA	GLYAT	10249	The glycine-N-acyltransferase protein conjugates glycine with acyl-CoA substrates in the mitochondria. The protein is thought to be important in the detoxification of endogenous and xenobiotic acyl-CoA's. Two transcript variants encoding different isoforms have been found for this gene. [provided by RefSeq, Jul 2008]
ENSG00000142515	9.2622	-2.59373	0.868172	-2.98758	0.002812	0.0183155	KLK3	kallikrein related peptidase 3	protein_coding	NA	KLK3	354	Kallikreins are a subgroup of serine proteases having diverse physiological functions. Growing evidence suggests that many kallikreins are implicated in carcinogenesis and some have potential as novel cancer and other disease biomarkers. The gene is one of the fifteen kallikrein subfamily members located in a cluster on chromosome 19. It encodes a single-chain glycoprotein, a protease which is sy…
ENSG00000261308	4.32268	-2.59352	0.717289	-3.61573	0.000299504	0.00436877	FIGNL2	fidgetin like 2	protein_coding	NA	FIGNL2	401720
ENSG00000165125	19.7495	-2.59305	0.492685	-5.2631	1.41644e-07	3.34553e-05	TRPV6	transient receptor potential cation channel subfamily V member 6	protein_coding	NA	TRPV6	55503	NA
ENSG00000163202	1.69527	-2.5926	1.00526	-2.57904	0.00990763	0.040725	LCE3D	late cornified envelope 3D	protein_coding	NA	LCE3D	84648
ENSG00000186897	1.89949	-2.5923	0.956597	-2.70992	0.00673002	0.0320784	C1QL4	complement C1q like 4	protein_coding	NA	C1QL4	338761
ENSG00000162039	2.82915	-2.5922	0.772786	-3.35436	0.000795496	0.00820572	MEIOB	meiosis specific with OB-fold	protein_coding	NA	MEIOB	254528
ENSG00000130700	8.01751	-2.5918	0.796288	-3.25485	0.00113451	0.0103215	GATA5	GATA binding protein 5	protein_coding	NA	GATA5	140628	The protein encoded by this gene is a transcription factor that contains two GATA-type zinc fingers. The encoded protein is known to bind to hepatocyte nuclear factor-1alpha (HNF-1alpha), and this interaction is essential for cooperative activation of the intestinal lactase-phlorizin hydrolase promoter. In other organisms, similar proteins may be involved in the establishment of cardiac smooth mu…
ENSG00000033122	22.6591	-2.58972	0.687988	-3.7642	0.000167085	0.00302288	LRRC7	leucine rich repeat containing 7	protein_coding	NA	LRRC7	57554
ENSG00000183876	7.70116	-2.5893	0.654003	-3.95915	7.52166e-05	0.00183417	ARSI	arylsulfatase family member I	protein_coding	NA	ARSI	340075	NA
ENSG00000196503	3.86202	-2.5891	0.641065	-4.03876	5.37355e-05	0.00148421	ARL9	ADP ribosylation factor like GTPase 9	protein_coding	NA	ARL9	132946	NA
ENSG00000167580	7.61512	-2.58841	0.73968	-3.49937	0.00046636	0.00584587	AQP2	aquaporin 2	protein_coding	NA	AQP2	359	NA
ENSG00000166573	6.15758	-2.58835	0.82877	-3.12312	0.00178945	0.0139131	GALR1	galanin receptor 1	protein_coding	NA	GALR1	2587	NA
ENSG00000171722	4.4035	-2.5859	0.827273	-3.12581	0.00177315	0.013832	SPATA46	spermatogenesis associated 46	protein_coding	NA	SPATA46	284680
ENSG00000071991	6.28413	-2.58484	0.714577	-3.61729	0.000297699	0.00435278	CDH19	cadherin 19	protein_coding	NA	CDH19	28513	This gene is one of three related type II cadherin genes situated in a cluster on chromosome 18. The encoded protein is a calcium dependent cell-cell adhesion glycoprotein containing five extracellular cadherin repeats. Loss of cadherins may be associated with cancer formation. Alternative splicing results in multiple transcript variants for this gene. [provided by RefSeq, Aug 2012]
ENSG00000145777	4.73516	-2.58394	0.766436	-3.37138	0.00074794	0.00787389	TSLP	thymic stromal lymphopoietin	protein_coding	NA	TSLP	85480	This gene encodes a hemopoietic cytokine proposed to signal through a heterodimeric receptor complex composed of the thymic stromal lymphopoietin receptor and the IL-7R alpha chain. It mainly impacts myeloid cells and induces the release of T cell-attracting chemokines from monocytes and enhances the maturation of CD11c(+) dendritic cells. The protein promotes T helper type 2 (TH2) cell responses…
ENSG00000171209	2.38465	-2.58305	0.974229	-2.65138	0.00801625	0.0356635	CSN3	casein kappa	protein_coding	NA	CSN3	1448
ENSG00000198695	477.752	-2.58305	0.676632	-3.81751	0.000134807	0.00264764	ND6	NADH dehydrogenase, subunit 6 (complex I)	protein_coding	NA	MT-ND6	4541
ENSG00000006116	4.84461	-2.58229	0.850667	-3.03561	0.00240051	0.0166071	CACNG3	calcium voltage-gated channel auxiliary subunit gamma 3	protein_coding	NA	CACNG3	10368	The protein encoded by this gene is a type I transmembrane AMPA receptor regulatory protein (TARP). TARPs regulate both trafficking and channel gating of the AMPA receptors. This gene is part of a functionally diverse eight-member protein subfamily of the PMP-22/EMP/MP20 family. This gene is a susceptibility locus for childhood absence epilepsy. [provided by RefSeq, Dec 2010]
ENSG00000078549	11.1383	-2.58047	0.684183	-3.7716	0.000162202	0.0029572	ADCYAP1R1	ADCYAP receptor type I	protein_coding	NA	ADCYAP1R1	117	This gene encodes type I adenylate cyclase activating polypeptide receptor, which is a membrane-associated protein and shares significant homology with members of the glucagon/secretin receptor family. This receptor mediates diverse biological actions of adenylate cyclase activating polypeptide 1 and is positively coupled to adenylate cyclase. Multiple alternatively spliced transcript variants en…
ENSG00000106031	3.83182	-2.57988	0.891698	-2.89322	0.0038132	0.0222721	HOXA13	homeobox A13	protein_coding	NA	HOXA13	3209	In vertebrates, the genes encoding the class of transcription factors called homeobox genes are found in clusters named A, B, C, and D on four separate chromosomes. Expression of these proteins is spatially and temporally regulated during embryonic development. This gene is part of the A cluster on chromosome 7 and encodes a DNA-binding transcription factor which may regulate gene expression, mor…
ENSG00000178301	4.57994	-2.57964	0.790259	-3.26429	0.00109738	0.0100985	AQP11	aquaporin 11	protein_coding	NA	AQP11	282679
ENSG00000198930	1.6568	-2.57961	0.881556	-2.9262	0.00343133	0.0208425	CSAG1	chondrosarcoma associated gene 1	protein_coding	NA	CSAG1	158511	NA
ENSG00000174358	14.9749	-2.57835	0.738236	-3.49258	0.000478377	0.00593477	SLC6A19	solute carrier family 6 member 19	protein_coding	NA	SLC6A19	340024	NA
ENSG00000156097	7.87186	-2.5781	0.717838	-3.59148	0.0003288	0.00465603	GPR61	G protein-coupled receptor 61	protein_coding	NA	GPR61	83873	This gene belongs to the G-protein coupled receptor 1 family. G protein-coupled receptors contain 7 transmembrane domains and transduce extracellular signals through heterotrimeric G proteins. The protein encoded by this gene is most closely related to biogenic amine receptors. [provided by RefSeq, Jul 2008]
ENSG00000203907	3.73495	-2.57704	0.893348	-2.8847	0.0039179	0.0226347	OOEP	oocyte expressed protein	protein_coding	NA	OOEP	441161
ENSG00000105141	5.12414	-2.57691	0.798809	-3.22594	0.0012556	0.0109988	CASP14	caspase 14	protein_coding	NA	CASP14	23581	This gene encodes a member of the cysteine-aspartic acid protease (caspase) family. Sequential activation of caspases plays a central role in the execution-phase of cell apoptosis. Caspases exist as inactive proenzymes which undergo proteolytic processing at conserved aspartic residues to produce two subunits, large and small, that dimerize to form the active enzyme. This caspase has been shown t…
ENSG00000235272	1.93891	-2.57542	0.842246	-3.0578	0.00222969	0.0159339	NA	NA	protein_coding	NA	RAMACL	NA	NA
ENSG00000124507	10.9544	-2.57474	0.591486	-4.35299	1.34291e-05	0.00060125	PACSIN1	protein kinase C and casein kinase substrate in neurons 1	protein_coding	NA	PACSIN1	29993
ENSG00000165443	4.12038	-2.57473	0.762865	-3.37508	0.000737952	0.00780661	PHYHIPL	phytanoyl-CoA 2-hydroxylase interacting protein like	protein_coding	NA	PHYHIPL	84457
ENSG00000188257	4.16426	-2.57226	0.994576	-2.58629	0.00970153	0.0402149	PLA2G2A	phospholipase A2 group IIA	protein_coding	NA	PLA2G2A	5320	NA
ENSG00000164764	4.76155	-2.57151	0.819211	-3.13901	0.00169517	0.0133801	SBSPON	somatomedin B and thrombospondin type 1 domain containing	protein_coding	NA	SBSPON	157869
ENSG00000221858	2.06239	-2.57117	0.852458	-3.01618	0.0025598	0.0172934	OR2A12	olfactory receptor family 2 subfamily A member 12	protein_coding	NA	OR2A12	346525	Olfactory receptors interact with odorant molecules in the nose, to initiate a neuronal response that triggers the perception of a smell. The olfactory receptor proteins are members of a large family of G-protein-coupled receptors (GPCR) arising from single coding-exon genes. Olfactory receptors share a 7-transmembrane domain structure with many neurotransmitter and hormone receptors and are resp…
ENSG00000161509	14.1602	-2.57105	0.640461	-4.01437	5.96042e-05	0.00158742	GRIN2C	glutamate ionotropic receptor NMDA type subunit 2C	protein_coding	NA	GRIN2C	2905	NA
ENSG00000130226	26.8465	-2.57105	0.687065	-3.74208	0.000182507	0.00319669	DPP6	dipeptidyl peptidase like 6	protein_coding	NA	DPP6	1804	This gene encodes a single-pass type II membrane protein that is a member of the peptidase S9B family of serine proteases. This protein has no detectable protease activity, most likely due to the absence of the conserved serine residue normally present in the catalytic domain of serine proteases. However, it does bind specific voltage-gated potassium channels and alters their expression and bioph…
ENSG00000105251	5.45545	-2.57038	0.749999	-3.42717	0.000609902	0.00690198	SHD	Src homology 2 domain containing transforming protein D	protein_coding	NA	SHD	56961
ENSG00000180777	6.8778	-2.56902	0.814222	-3.15519	0.00160394	0.0128924	ANKRD30B	ankyrin repeat domain 30B	protein_coding	NA	ANKRD30B	374860
ENSG00000156076	4.83887	-2.56896	0.682535	-3.76385	0.000167318	0.00302355	WIF1	WNT inhibitory factor 1	protein_coding	NA	WIF1	11197	The protein encoded by this gene functions to inhibit WNT proteins, which are extracellular signaling molecules that play a role in embryonic development. This protein contains a WNT inhibitory factor (WIF) domain and five epidermal growth factor (EGF)-like domains, and is thought to be involved in mesoderm segmentation. This gene functions as a tumor suppressor gene, and has been found to be epi…
ENSG00000250799	6.93802	-2.56838	0.761386	-3.37329	0.00074275	0.00784373	PRODH2	proline dehydrogenase 2	protein_coding	NA	PRODH2	58510	NA
ENSG00000268223	2.01208	-2.56805	0.961326	-2.67137	0.00755433	0.0344424	ARL14EPL	ADP ribosylation factor like GTPase 14 effector protein like	protein_coding	NA	ARL14EPL	644100
ENSG00000182732	14.8852	-2.56755	0.587403	-4.37102	1.23669e-05	0.000571014	RGS6	regulator of G protein signaling 6	protein_coding	NA	RGS6	9628	NA
ENSG00000196350	3.94228	-2.56745	0.886285	-2.89687	0.00376912	0.0221177	ZNF729	zinc finger protein 729	protein_coding	NA	ZNF729	100287226
ENSG00000165794	4.95381	-2.56716	0.851437	-3.01509	0.00256901	0.0173253	SLC39A2	solute carrier family 39 member 2	protein_coding	NA	SLC39A2	29986	NA
ENSG00000168824	9.73382	-2.56653	0.592274	-4.33335	1.46858e-05	0.000638103	NSG1	neuronal vesicle trafficking associated 1	protein_coding	NA	NSG1	27065
ENSG00000186509	3.08283	-2.56641	0.881499	-2.91142	0.00359794	0.0214549	OR9Q1	olfactory receptor family 9 subfamily Q member 1	protein_coding	NA	OR9Q1	219956	Olfactory receptors interact with odorant molecules in the nose, to initiate a neuronal response that triggers the perception of a smell. The olfactory receptor proteins are members of a large family of G-protein-coupled receptors (GPCR) arising from single coding-exon genes. Olfactory receptors share a 7-transmembrane domain structure with many neurotransmitter and hormone receptors and are resp…
ENSG00000162944	7.78902	-2.56639	0.656362	-3.91002	9.22894e-05	0.00206065	RFTN2	raftlin family member 2	protein_coding	NA	RFTN2	130132
ENSG00000002822	12.5967	-2.56405	0.572145	-4.48147	7.41293e-06	0.000417003	MAD1L1	mitotic arrest deficient 1 like 1	protein_coding	NA	MAD1L1	8379	MAD1L1 is a component of the mitotic spindle-assembly checkpoint that prevents the onset of anaphase until all chromosome are properly aligned at the metaphase plate. MAD1L1 functions as a homodimer and interacts with MAD2L1. MAD1L1 may play a role in cell cycle control and tumor suppression. Alternative splicing results in multiple transcript variants. [provided by RefSeq, Jan 2015]
ENSG00000128242	5.99209	-2.56378	0.768469	-3.33622	0.000849246	0.00858237	GAL3ST1	galactose-3-O-sulfotransferase 1	protein_coding	NA	GAL3ST1	9514	Sulfonation, an important step in the metabolism of many drugs, xenobiotics, hormones, and neurotransmitters, is catalyzed by sulfotransferases. This gene encodes galactosylceramide sulfotransferase, which catalyzes the sulfation of membrane glycolipids including the final step in the synthesis of sulfatide, a major lipid component of the myelin sheath. This gene exhibits elevated expression in o…
ENSG00000126467	8.06901	-2.56364	0.7514	-3.41181	0.000645328	0.00714262	TSKS	testis specific serine kinase substrate	protein_coding	NA	TSKS	60385	This gene may play a role in testicular physiology, spermatogenesis or spermiogenesis. Expression of the encoded protein is highest in the testis and down-regulated in testicular cancer. The gene is localized to the region 19q13.3 among the related RAS viral oncogene homolog (RRAS) and interferon regulatory factor 3 (IRF3) genes, which are both involved in tumorigenesis pathways and progression. …
ENSG00000151640	11.8198	-2.56285	0.745009	-3.44003	0.000581645	0.00671617	DPYSL4	dihydropyrimidinase like 4	protein_coding	NA	DPYSL4	10570
ENSG00000182575	8.02381	-2.56265	0.750432	-3.4149	0.00063805	0.00710474	NXPH3	neurexophilin 3	protein_coding	NA	NXPH3	11248
ENSG00000186684	8.14805	-2.56259	0.646104	-3.96622	7.3021e-05	0.00179848	CYP27C1	cytochrome P450 family 27 subfamily C member 1	protein_coding	NA	CYP27C1	339761	This gene encodes a member of the cytochrome P450 superfamily of enzymes. The cytochrome P450 proteins are monooxygenases which catalyze many reactions involved in drug metabolism and synthesis of cholesterol, steroids and other lipids. [provided by RefSeq, Jul 2008]
ENSG00000186998	11.5172	-2.56141	0.603422	-4.24481	2.18781e-05	0.000809357	EMID1	EMI domain containing 1	protein_coding	NA	EMID1	129080
ENSG00000172742	4.53685	-2.56094	0.805858	-3.17791	0.00148343	0.0122759	OR4D9	olfactory receptor family 4 subfamily D member 9	protein_coding	NA	OR4D9	390199	Olfactory receptors interact with odorant molecules in the nose, to initiate a neuronal response that triggers the perception of a smell. The olfactory receptor proteins are members of a large family of G-protein-coupled receptors (GPCR) arising from single coding-exon genes. Olfactory receptors share a 7-transmembrane domain structure with many neurotransmitter and hormone receptors and are resp…
ENSG00000149599	8.35096	-2.56069	0.546875	-4.68241	2.83516e-06	0.000225625	DUSP15	dual specificity phosphatase 15	protein_coding	NA	DUSP15	128853	The protein encoded by this gene has both protein-tyrosine phophatase activity and serine/threonine-specific phosphatase activity, and therefore is known as a dual specificity phosphatase. This protein may function in the differentiation of oligodendrocytes. Alternative splicing results in multiple transcript variants. [provided by RefSeq, Feb 2016]
ENSG00000183570	13.7558	-2.55963	0.562764	-4.54832	5.40749e-06	0.000339652	PCBP3	poly(rC) binding protein 3	protein_coding	NA	PCBP3	54039	NA
ENSG00000188269	3.06215	-2.55947	0.833637	-3.07025	0.00213883	0.015559	OR7A5	olfactory receptor family 7 subfamily A member 5	protein_coding	NA	OR7A5	26659	Olfactory receptors interact with odorant molecules in the nose, to initiate a neuronal response that triggers the perception of a smell. The olfactory receptor proteins are members of a large family of G-protein-coupled receptors (GPCR) arising from single coding-exon genes. Olfactory receptors share a 7-transmembrane domain structure with many neurotransmitter and hormone receptors and are resp…
ENSG00000188467	5.8362	-2.55931	0.718723	-3.56091	0.000369573	0.00502134	SLC24A5	solute carrier family 24 member 5	protein_coding	NA	SLC24A5	283652	NA
ENSG00000163737	1.60736	-2.55843	0.899515	-2.84424	0.00445178	0.0245224	PF4	platelet factor 4	protein_coding	NA	PF4	5196	NA
ENSG00000114757	11.5714	-2.55777	0.561418	-4.55592	5.2157e-06	0.000333063	PEX5L	peroxisomal biogenesis factor 5 like	protein_coding	NA	PEX5L	51555
ENSG00000188385	30.8993	-2.55735	0.478139	-5.34855	8.86601e-08	2.4621e-05	JAKMIP3	Janus kinase and microtubule interacting protein 3	protein_coding	NA	JAKMIP3	282973
ENSG00000131650	7.79221	-2.55677	0.79527	-3.21497	0.00130459	0.0112732	KREMEN2	kringle containing transmembrane protein 2	protein_coding	NA	KREMEN2	79412	This gene encodes a high-affinity dickkopf homolog 1 (DKK1) transmembrane receptor. A similar protein in mouse functions interacts with with DKK1 to block wingless (WNT)/beta-catenin signaling. The encoded protein forms a ternary membrane complex with DKK1 and the WNT receptor lipoprotein receptor-related protein 6 (LRP6), and induces rapid endocytosis and removal of LRP6 from the plasma membrane…
ENSG00000166407	4.1083	-2.55582	0.742934	-3.44017	0.000581354	0.00671491	LMO1	LIM domain only 1	protein_coding	NA	LMO1	4004	NA
ENSG00000170370	7.9449	-2.55423	0.799169	-3.19611	0.00139293	0.0117473	EMX2	empty spiracles homeobox 2	protein_coding	NA	EMX2	2018	NA
ENSG00000145681	3.32379	-2.55402	0.868824	-2.93963	0.00328606	0.0202642	HAPLN1	hyaluronan and proteoglycan link protein 1	protein_coding	NA	HAPLN1	1404
ENSG00000145708	6.47653	-2.55401	0.796613	-3.20608	0.00134555	0.0115008	CRHBP	corticotropin releasing hormone binding protein	protein_coding	NA	CRHBP	1393	Corticotropin-releasing hormone is a potent stimulator of synthesis and secretion of preopiomelanocortin-derived peptides. Although CRH concentrations in the human peripheral circulation are normally low, they increase throughout pregnancy and fall rapidly after parturition. Maternal plasma CRH probably originates from the placenta. Human plasma contains a CRH-binding protein which inactivates CR…
ENSG00000172209	2.55141	-2.55374	0.893146	-2.85927	0.00424625	0.0238103	GPR22	G protein-coupled receptor 22	protein_coding	NA	GPR22	2845	NA
ENSG00000120820	5.37732	-2.55354	0.58168	-4.38994	1.1338e-05	0.000540049	GLT8D2	glycosyltransferase 8 domain containing 2	protein_coding	NA	GLT8D2	83468
ENSG00000158764	5.74586	-2.55353	0.907021	-2.81529	0.00487324	0.0260798	ITLN2	intelectin 2	protein_coding	NA	ITLN2	142683
ENSG00000168621	5.57789	-2.55238	0.681432	-3.7456	0.000179959	0.00316656	GDNF	glial cell derived neurotrophic factor	protein_coding	NA	GDNF	2668	NA
ENSG00000157064	10.1681	-2.55235	0.668729	-3.81671	0.000135243	0.00265227	NMNAT2	nicotinamide nucleotide adenylyltransferase 2	protein_coding	NA	NMNAT2	23057	NA
ENSG00000215644	12.4115	-2.55195	0.665172	-3.83653	0.000124786	0.00252802	GCGR	glucagon receptor	protein_coding	NA	GCGR	2642	NA
ENSG00000148156	4.8006	-2.55075	0.847911	-3.00828	0.00262732	0.0175659	ACTL7B	actin like 7B	protein_coding	NA	ACTL7B	10880	The protein encoded by this gene is a member of a family of actin-related proteins (ARPs) which share significant amino acid sequence identity to conventional actins. Both actins and ARPs have an actin fold, which is an ATP-binding cleft, as a common feature. The ARPs are involved in diverse cellular processes, including vesicular transport, spindle orientation, nuclear migration and chromatin re…
ENSG00000089169	15.9551	-2.55046	0.752492	-3.38935	0.000700576	0.0075522	RPH3A	rabphilin 3A	protein_coding	NA	RPH3A	22895	The protein encoded by this gene is thought to be an effector for RAB3A, which is a small G protein that acts in the late stages of neurotransmitter exocytosis. The encoded protein may be involved in neurotransmitter release and synaptic vesicle traffic. [provided by RefSeq, Dec 2016]
[truncated: 55,199 more rows]

## Sheet: Table S3
Table S3 : Biotype composition table for differentially expressed genes
Biotype	Up regulated genes	Down regulated genes
IG_C_gene	1	0
IG_C_pseudogene	0	1
IG_D_gene	0	0
IG_J_gene	0	0
IG_J_pseudogene	0	0
IG_pseudogene	0	0
IG_V_gene	0	0
[truncated: 34 more rows]

## Sheet: Table S4
Table S4 : GO enrichment table for the protein coding genes that were upregulated in COVID-19 samples.
[truncated: 27 more rows]

[truncated: 5 more sheets: Table S5, Table S6, Table S7, Table S8, Table S9]
